# Supplementary material for: Structural landscape of the degrading 26S proteasome reveals conformation-specific binding of TXNL1
Source: Nat Struct Mol Biol. 2025 Nov 6;32(12):2403–15. doi: 10.1038/s41594-025-01695-2 (PMC12700817; doi:10.1038/s41594-025-01695-2)
Supplement: Supplementary file 3 — Raw measurement data. [file 41594_2025_1695_MOESM3_ESM.xlsx]

## Sheet: Figure 3A
	Trp32 (50 nM)			Trp32 (50 nM) +hs26S (500 nM)			Trp32 (50 nM) +hs26S (500 nM) + FAT10 (10 uM) + Nub (12 uM)			Trp32 (50 nM) + FAT10 (10 uM) + Nub (12 uM)
Time (Seconds)	1	2	3	1	2	3	1	2	3	1	2	3
0	146.7	147.3	147.4	165.7	166.4	164	245.3	244.8	241	152.6	152.7	151.8
20	146.5	147.1	146.6	165.7	165.9	163.5	245.4	245.7	243	151.7	152.1	151.1
40	146.6	146.5	147.5	165	166.2	163.2	245.2	245.6	242.3	151.8	151.6	151.8
60	146.3	147.1	146.9	164.5	164.5	163.9	245.6	244.8	242.9	152.7	152.2	150.4
80	146.3	147.5	147.6	165.9	166	164.3	246.2	245.2	243.7	152.2	152.4	151.2
100	146.8	147.1	146.6	165.6	163.6	163.6	244.2	244.3	242.4	152.2	152.6	150.6
120	145.9	147	146.6	164.9	164	162.9	243.2	244.9	241.1	151	151.8	150
140	146.5	147.5	146	163.5	163.7	163.3	243.7	243.2	241.1	150.8	151.4	150.7
160	146.9	146.3	145.3	164.1	163.8	162.7	241.3	242.7	239.6	152.2	152.3	150.5
180	145.7	146.6	146.5	164.4	164.3	163.3	239	240.6	238.1	151.4	152.3	150.5
200	146.4	147	147.3	165.6	163.6	163.3	235.5	240	235.3	151.1	152.3	150
220	145.8	147.3	147.6	164.2	164	162.9	229.8	236.2	229.6	151.5	152.7	150.1
240	145.6	146.7	146.7	164.4	163.5	163.2	222.9	229.7	222.2	151.1	152.1	149.7
260	146.6	147.6	146.3	164.2	163	161.8	215.7	222.3	214	152.8	151.5	150.6
280	146.3	146.4	146.3	164.6	163	163.2	210.4	214.9	206.4	151.2	151.6	149.2
300	146.8	145.9	146.5	163.4	163	163.2	206.1	207.9	203.3	152.7	152	150.2
320	145.3	145.5	146.9	163.7	162.5	162.8	203.4	206	199.9	151.6	151.4	150
340	145.8	146.8	147.1	163.1	163.3	161.9	201	203.3	198.6	152	151.3	148.7
360	146.7	146.3	146.1	163.5	163.1	162.9	200.2	200.8	195.4	151.8	151.9	149.1
380	145.9	146.1	146.7	163.7	164	161.3	197.8	198.6	194.4	150.9	151.8	149.9
400	146.5	147.1	147	163.7	162.9	161.3	197	196.5	193.5	151.1	151.9	149.6
420	145.8	146.6	147.6	163.3	162.9	162.2	196.7	195.9	191.9	151.2	150.4	150.6
440	145.8	146.8	146.8	162.5	163.6	162.5	195.4	194.4	190	151.6	151.7	150.2
460	145.5	147	145.6	163.6	162.7	161.3	193.5	193.6	189.8	150.8	151.8	150.3
480	145.6	146.1	145.9	162.8	162.3	162.3	192.9	193.2	190.3	150.7	151.1	150.3
500	145.6	146.7	146.3	162.9	162.9	161.1	192.5	192.1	188.2	150.8	151.6	149.9
520	145.2	147.3	145.8	163.5	161.4	161.1	190.2	191.2	187.5	150.4	150.9	149.8
540	145.9	146.1	146.8	163	162.4	161.3	191.1	190.4	187.3	149.6	150.4	150.3
560	145.6	146.8	145.1	163.8	162.4	161.3	190.7	190.5	187.5	152	151.6	149.3
580	144.9	146.8	146.1	162.4	162.2	160.8	190.3	188.5	186.9	150.5	150.7	148.4
600	145.1	146.1	146.3	163	161.1	161.1	189.6	188.7	186.7	150.4	150.9	148.3
620	145.5	145.5	145.7	162.4	161.6	161.3	188.9	188.7	184.5	150.7	151.1	149.6
640	145.1	146.7	145	163	162.4	161.2	187.5	188	185.4	151	150.8	149.7
660	145.2	146.1	146	161.6	162.1	160.1	188.2	187.2	186.3	150.4	151.4	149.7
680	145	146.7	146.4	162	160.6	160.7	187.3	187.4	184.3	150	151	148.9
700	146.3	144.9	146.9	162.3	161.6	159.5	186.6	186.6	184.6	151	150	150
720	145.6	146	146	161.8	161.8	160.6	186.8	185.1	184.2	150.4	150.6	149.7
740	145	146.6	146.1	162.8	161.8	160.9	187.2	185.6	183.6	150.1	151.4	150.3
760	145.5	146.2	145.2	161.8	161.9	160.3	186.7	186.2	184.5	151.3	150.9	149.3
780	145.2	145.1	145.4	161.6	160.8	159.7	186	185.2	182.9	151.1	150.2	149.5
800	145.7	145.6	146	162.1	162.4	159.3	185	185.1	181.9	150.5	149.3	149.5
820	145.3	146.6	146.3	160.8	161.2	159.7	185.4	185.3	182.6	151.1	150.4	150
840	146	145.3	146.1	160.7	161.4	159.5	185.4	183.9	182.6	150.3	150.3	148.3
860	145.1	146.6	145.6	162	161.6	159.1	184.7	184.4	181	150.1	151.1	149
880	145.4	146.2	145.5	160.3	160.2	159.5	184.5	183.3	182	150.3	150.1	149
900	145.1	146.6	146.7	161.2	161.2	159.3	184.4	184.4	181.4	150.7	151	150.1
920	145.7	146.3	145.2	161.6	161	159.1	184	183.8	181.1	150.2	149.6	149.8
940	144.9	146.5	146.4	162.1	162	159.6	184.1	183.3	180.9	150.4	151.1	149.7
960	145.9	145.6	145.9	161.8	160.8	159	183.7	183.5	181.3	149.7	149.9	149.5
980	145.1	146	144.8	161.3	161.3	158.8	183.3	183.4	180.7	151.1	150.1	149.5
1000	145.6	146.1	145.4	160.1	161	158.9	182.6	183.4	181	150.2	149.8	148.4
1020	145.8	145.4	145.2	160.8	160.1	158.6	183.1	182.5	181	149.2	150.5	148.5
1040	145.3	146.3	146.2	160.3	161.1	158.9	182.2	182.4	181.1	150.5	150.2	149.1
1060	144.6	146.5	145.3	160.6	160.4	158.7	183.6	182.7	179	150.1	150.1	148.5
1080	146.2	147.2	145.3	160.4	160	158.8	182.4	182.2	180	149.7	150.5	149.1
1100	144.8	146.3	146.1	160.3	160.5	158.9	182.1	182.8	179.6	149.1	151	148.7
1120	145.1	145.9	144.7	159.6	160.6	159.5	182.7	181.8	178.7	150.1	150.8	149.6
1140	144.7	145.9	146.5	160.6	160.3	159.4	183	181.9	179.4	150.3	149.2	149.3
1160	145.6	146.9	145.6	159.1	161.1	158.5	183.2	181.6	178.9	150.4	149.7	150
1180	145.6	146.3	145.8	159.9	159.7	159	181.3	181.5	178.9	150.3	150	149.7
1200	145.6	146.4	145.9	160.2	160.8	158.9	180.8	180.9	179.4	150.1	150.7	149.5
1220	144.6	145.6	145.4	160.2	160.1	158.9	182	180.5	179.6	150.2	150.3	148.9
1240	144.7	146.9	145.5	159.8	160	157.5	181.6	180.7	178.6	151.2	150.1	149.2
1260	145.2	146.6	145.1	159.7	159.6	158.4	181.8	179.7	178.7	150	150.9	150.5
1280	145.8	145.5	144.8	159.3	160.2	158.8	180.3	180.4	177.9	150.4	150.1	148.6
1300	144.7	145.8	145.4	158.9	159.3	157.8	181.3	180.2	177.9	150	149.4	148.8
1320	144.7	145.7	145.6	159.8	160.7	158.8	180.2	180.9	178.3	149.5	149.7	148.6
1340	144.8	145.4	145.4	160.3	159.7	158.9	181.1	180.5	177.4	149.6	149.4	149.5
1360	143.9	145.5	145.5	159.7	160.5	158	180.1	180.6	177	149.3	149.8	148.7
1380	145	145.8	145.4	159.5	159.9	157.9	180.9	180	178.4	150.5	150.5	149.5
1400	144.9	146.3	146.3	159	160.4	159.2	179.8	179.8	177.8	149.9	148.5	148.7
1420	144.9	144.9	146.3	159.7	158.9	158.1	179.6	179	177.2	149.8	149.8	148.6
1440	144.9	145.1	145.7	160.5	159.6	157.6	179.6	178.9	177.5	149.6	149.9	148.8
1460	144.1	145.6	146.1	158.8	159.4	157.3	179.9	178.7	176.1	149	149.4	149.5
1480	145.1	146.5	145.4	158.9	158.8	157.5	180	179.2	177.5	149.9	150.9	148.8
1500	145.3	146.7	145.7	159.8	159	158.3	179.2	179.5	177.2	150.7	151	148.7
1520	145.2	146.1	145.4	159.6	159.7	157.6	179.3	179.2	176.6	150.7	149.7	149.3
1540	143.9	145.9	145.7	160	159.6	157.7	179	178.6	177.8	150.2	149.2	148.3
1560	145.2	145	145.6	158.7	159.4	156.6	178.5	178.8	176.5	150.2	149.6	149.3
1580	145.3	144.7	146.3	159.7	159.5	157.5	178.5	178.7	176.6	150.4	150.9	149.3
1600	144.7	145.8	145.7	159.1	159.8	157.6	179.1	179	176.5	150.2	150	150.2
1620	145.4	145.7	145.7	158.6	160	157.9	178.4	178.8	175.4	149.7	148.7	148.6
1640	145.6	146.2	145.6	160	159	156.6	178.3	178.1	176.6	149.3	150.8	149.3
1660	144.4	145.1	145.9	160	159.9	156.6	177.6	178.4	176.8	150.6	150.5	149.5
1680	144.3	146.4	144.9	158.9	158.6	157	178.7	178.2	175.9	149.8	149.1	148.5
1700	144.7	145.4	146.4	159	160.2	157.7	178.5	178.5	176.6	149.7	150.8	149.3
1720	145.2	146.8	146.1	158.6	159.7	157.2	177.5	178.8	175.8	149.5	150.3	148.3
1740	144.6	145.5	145.3	158.4	158.9	157.8	178.2	177.3	174.6	149.7	150.4	148.1
1760	144.6	145.9	145.2	158.6	158.6	157.5	176.9	178.4	175.9	149.4	150.8	148.1
1780	144.5	145.4	145.5	158.7	158.7	156.2	176.9	177.8	175.3	150.2	150	148.3
1800	144.4	146	145.8	158.1	159.6	157.8	177.8	177.9	175.2	151.1	150.2	149
1820	145.1	144.7	146.6	158.8	158.1	156.6	177.7	176.6	174.3	149.3	149.7	148.5
1840	144.7	145.9	145.4	159.6	159.7	156.8	176.7	177.5	175.7	148.9	150.4	148.2
1860	144.6	145.7	145	158.1	159.3	156.3	177.1	177.1	174.9	149.6	150.9	147.7
1880	145.3	145.8	145.8	158.7	158.9	157.9	176.8	176.7	174.1	150.1	149.9	148.4
1900	145	145.3	145.6	158	158.2	157.2	177.9	178.1	174.5	150.2	149.3	149.5
1920	144.3	146	145.7	159.5	158.3	156	177	176.7	174.8	149.9	149.4	148.3
1940	145.3	146.4	145.2	158.8	158.4	156.9	176.4	176.8	174.3	150.3	149.7	148.4
1960	145.5	145.4	145.8	157.2	158.9	157.1	176.4	176.6	174.8	150.6	151	149.1
1980	145.6	146.2	144.8	158.6	158.4	157.3	176.8	176.4	175.2	150	150.6	149.5
2000	144.8	146.1	145.1	158.5	158	156.9	176.3	176.1	174.6	149.7	149.7	148.6
2020	144	145.6	144.9	158.8	159	157.6	177.4	176.1	175.3	149.9	149.9	149.6
2040	145.8	146.9	145.5	158.1	158.4	157.1	176.6	176.8	174.2	149.9	150.9	149.2
2060	144.8	145.4	145.8	157.9	157.7	158.2	176.1	177.1	173.2	150.4	150.7	148.8
2080	145.2	145.8	145	157.9	158.2	156.6	176.8	175.8	173.9	150.3	149.4	149
2100	146.3	145.6	145.5	157.4	158.5	156.5	176.5	175.7	174.6	149.6	149.9	148.5
2120	145.4	145.8	146.2	159.2	158.2	157.8	175.9	176.3	173.8	149.8	149.2	147.9
2140	144.8	145.6	145.8	158.2	157.9	156.4	176.1	176.5	174	149.2	150.9	149
2160	145	145.2	145.6	158.1	158.8	156.3	176.5	175.3	174.9	151	149.5	148.8
2180	145.3	146.4	143.8	158.2	158.1	157.1	176.5	175.3	173.2	149.9	150.1	149.4
2200	144.5	144.7	144.9	157.4	157.6	157	176	175.3	174.4	149.9	150.7	148.6
2220	144.6	145.7	144.4	157.6	158.5	156	176.4	176.7	175.2	149.7	150.2	149.1
2240	144.9	145.7	145.9	156.9	158.2	157	175.6	175.4	173.5	149	150.1	148.5
2260	145.3	146.1	146	157.5	158.8	156.7	176.8	175.8	173	148.8	150.3	149.1
2280	145.6	146.1	145.1	158.5	157.6	155.3	176.2	174.5	174	150.2	149.1	149.4
2300	145.3	145.8	146	157.2	158.2	155.8	175	176.4	173.7	148.9	149.6	149
2320	145.4	145.6	145.5	157.4	158.3	156.3	175.4	174.4	173.4	150.5	150.6	148.6
2340	144.7	146	145.6	157.6	158	157.4	174.3	175.5	173.4	148.8	149.8	148.8
2360	144.9	145.8	146.4	156.9	157.3	156.8	175.6	175.4	172.4	148.8	150	148.2
2380	144.5	146.3	145.7	157.6	157.9	156.3	174.9	174.9	172.8	150.1	149.9	150.4
2400	144.4	146.2	145.7	157.2	158.4	156.2	175.8	174.3	174.2	149.7	150	149.6
2420	145	145.7	146.4	157	156.6	155.9	175.5	175.2	173.4	150.5	150.3	149.3
2440	146.6	146.4	145.1	157.3	157.3	155.9	174.7	175.4	172.7	149.5	148.6	148
2460	145.2	145.1	145.5	157.7	157.8	155.8	176	175	172.8	149.6	150	148.8
2480	145.1	145.3	145.6	157	157.6	156.2	175.4	173.8	171.8	150.8	150.2	149.3
2500	145.3	146.1	146	156.6	157.7	155.8	173.9	174.9	172.1	149.6	150.3	148.7
2520	145.3	145.5	146.1	157.8	158.4	156.2	174.9	175.4	173.2	150.7	150	149.2
2540	144.4	146.3	146	156.5	157.9	156	173.9	174.2	172.8	148.7	149.6	149.6
2560	144.6	145	145.7	157	157.2	155.9	174.9	174	172.4	150	149.5	149.2
2580	144.5	146.7	145.4	157	157.9	155.7	174.2	174.4	172.1	150.8	149.7	148.9
2600	144.9	146.3	145.2	157.7	157.5	156.6	174	175.1	172.2	150.2	150.3	148.5
2620	144.5	146.3	145	157	157.6	155.5	174.1	174.2	172.3	150.1	150.2	147.3
2640	144.9	145.8	144.8	158	157.1	155.9	174.2	174.1	172.7	150.5	150.5	148.5
2660	145.7	146.3	145.1	156.8	157.4	156	173.6	174.5	171.7	149.6	149.6	148.5
2680	144.8	145.4	145.9	157	157.4	156.2	173.9	174.4	171	150.1	149.5	149.6
2700	144.4	145.6	145.3	156.9	157.1	155.5	173.4	174	172.6	148.9	149.9	149.3
2720	145.7	146.2	144.8	157	156.6	155	174.9	173.6	172	149.1	150	148.7
2740	144.5	146.3	145.4	156.9	157.7	154.5	173.7	174	171.6	149.8	149.2	149.5
2760	146.3	145.6	145.8	157.2	157.4	155.4	173.9	174.1	171.4	150.1	149.9	149.1
2780	144.1	145.4	145	157.4	157.5	155.9	173.7	174	172.1	149.2	149.3	149.1
2800	145.3	145.3	146.1	157.3	157.3	155.2	174.4	173.9	171	149.1	150.3	148.4
2820	145.3	145.9	146.1	156.7	156.7	155.6	173	173.3	172.2	149.9	149.7	148.9
2840	145.1	146.2	145.3	157.1	157.4	156.2	173.1	173.3	172.3	150.3	149.5	148.9
2860	145.5	146	146	156.7	157.5	154.9	172.9	173.4	171.1	150.3	149.3	149.3
2880	144.2	145.9	146.7	157.3	157.2	156	174.1	172.7	171.9	149.5	150	149.4
2900	145.9	145.8	145.7	156.2	157.6	155.4	173	173.7	171.9	149.9	149.9	149
2920	144.4	145.7	145.5	157.4	157.3	155.3	173.4	173.9	171.3	149.3	150.1	147.7
2940	145.6	145.5	146.1	156.1	156.8	155.8	173.5	172.8	170.7	150.4	149.5	148.6
2960	144.4	145.7	145.7	156.5	156.7	155.8	173.1	172.7	171.8	149.2	150.9	148.6
2980	145.7	145.4	146.1	155.7	156.8	155.8	172.1	172.9	170.8	149.9	149.5	149.2
3000	145.2	146	146.2	156.8	157.1	155.3	172.4	172.6	171.5	149.9	149.4	149.7

## Sheet: Figure 3C
TXNL1 absence or presence based on density bound to each processing state (PS) conformation of the 26S proteasome.
	Absent (%)	Present (%)
PS Rpt2	78.8	21.2
PS Rpt1	32.7	67.3
PS Rpt5	34.9	65.1
PS Rpt4	34.8	65.2
PS Rpt3	34	66
PS Rpt6	50	50
