# Supplementary material for: Structural landscape of the degrading 26S proteasome reveals conformation-specific binding of TXNL1
Source: Nat Struct Mol Biol. 2025 Nov 6;32(12):2403–15. doi: 10.1038/s41594-025-01695-2 (PMC12700817; doi:10.1038/s41594-025-01695-2)
Supplement: Supplementary file 5 — Raw measurement data. [file 41594_2025_1695_MOESM5_ESM.xlsx]

## Sheet: Extended Figure 1B
TXNL1 gel filtration SD200 16/600
ml	mAU
-1.09439	0.060541
-1.09106	1.09372
-1.08773	1.16054
-1.0844	1.22474
-1.08107	1.28798
-1.07774	1.35175
-1.07441	1.41687
-1.07108	1.5525
-1.06775	1.66201
-1.06442	1.66268
-1.06109	1.66323
-1.05776	1.66376
-1.05443	1.66413
-1.0511	1.66449
-1.04777	1.66486
-1.04444	1.66522
-1.04111	1.6657
-1.03778	1.66602
-1.03445	1.6663
-1.03112	1.63103
-1.02779	0.013593
-1.02446	0.000361
-1.02113	-0.000683
-1.0178	-0.001978
-1.01447	-0.003285
-1.01114	-0.004591
-1.00781	-0.005902
-1.00448	-0.007889
-1.00115	-0.010075
-0.997817	-0.012255
-0.994487	-0.014428
-0.991156	-0.016629
-0.987826	-0.01916
-0.984496	-0.02157
-0.981166	-0.023967
-0.977835	-0.026366
-0.974505	-0.028723
-0.971175	-0.031241
-0.967845	-0.034154
-0.964514	-0.037105
-0.961184	-0.040054
-0.957854	-0.043008
-0.954524	-0.045651
-0.951194	-0.048463
-0.947863	-0.051298
-0.944533	-0.054123
-0.941203	-0.056962
-0.937873	-0.058664
-0.934542	-0.05942
-0.931212	-0.0601
-0.927882	-0.060779
-0.924552	-0.06146
-0.921221	-0.061554
-0.917891	-0.062012
-0.914561	-0.062515
-0.911231	-0.063019
-0.907901	-0.063521
-0.90457	-0.064196
-0.90124	-0.064928
-0.89791	-0.065663
-0.89458	-0.0664
-0.891249	-0.067132
-0.887919	-0.067618
-0.884589	-0.067825
-0.881259	-0.068035
-0.877928	-0.068249
-0.874598	-0.068462
-0.871268	-0.06858
-0.867938	-0.068166
-0.864608	-0.067592
-0.861277	-0.067002
-0.857947	-0.066411
-0.854617	-0.065934
-0.851287	-0.066187
-0.847956	-0.06657
-0.844626	-0.066957
-0.841296	-0.067344
-0.837966	-0.067703
-0.834635	-0.067264
-0.831305	-0.066528
-0.827975	-0.065766
-0.824645	-0.065005
-0.821315	-0.064245
-0.817984	-0.063882
-0.814654	-0.06387
-0.811324	-0.063895
-0.807994	-0.06392
-0.804663	-0.063945
-0.801333	-0.063158
-0.798003	-0.061371
-0.794673	-0.059463
-0.791342	-0.057553
-0.788012	-0.055642
-0.784682	-0.053778
-0.781352	-0.051263
-0.778022	-0.048662
-0.774691	-0.046054
-0.771361	-0.04345
-0.768031	-0.040052
-0.764701	-0.033613
-0.76137	-0.026811
-0.75804	-0.020047
-0.75471	-0.013208
-0.75138	-0.006529
-0.748049	0.00034
-0.744719	0.007235
-0.741389	0.014141
-0.738059	0.02104
-0.734729	0.028305
-0.731398	0.037429
-0.728068	0.046845
-0.724738	0.056244
-0.721408	0.065643
-0.718077	0.074384
-0.714747	0.082605
-0.711417	0.090776
-0.708087	0.098943
-0.704756	0.107005
-0.701426	0.114924
-0.698096	0.122431
-0.694766	0.12995
-0.691436	0.137502
-0.688105	0.14504
-0.684775	0.151884
-0.681445	0.15511
-0.678115	0.157489
-0.674784	0.159838
-0.671454	0.162178
-0.668124	0.164451
-0.664794	0.166508
-0.661463	0.168615
-0.658133	0.170733
-0.654803	0.172852
-0.651473	0.17486
-0.648143	0.17554
-0.644812	0.176027
-0.641482	0.176525
-0.638152	0.177023
-0.634822	0.177523
-0.631491	0.176938
-0.628161	0.175684
-0.624831	0.174341
-0.621501	0.172998
-0.61817	0.171655
-0.61484	0.170305
-0.61151	0.169144
-0.60818	0.16802
-0.60485	0.166895
-0.601519	0.165769
-0.598189	0.165077
-0.594859	0.164422
-0.591529	0.163758
-0.588198	0.163094
-0.584868	0.162429
-0.581538	0.16161
-0.578208	0.16074
-0.574877	0.159866
-0.571547	0.158993
-0.568217	0.158124
-0.564887	0.157032
-0.561557	0.155581
-0.558226	0.154065
-0.554896	0.152548
-0.551566	0.151033
-0.548236	0.150088
-0.544905	0.149426
-0.541575	0.148787
-0.538245	0.148145
-0.534915	0.147503
-0.531584	0.146511
-0.528254	0.144603
-0.524924	0.142493
-0.521594	0.140383
-0.518264	0.138269
-0.514933	0.13641
-0.511603	0.134714
-0.508273	0.133045
-0.504943	0.131378
-0.501612	0.129708
-0.498282	0.128009
-0.494952	0.126227
-0.491622	0.124449
-0.488291	0.122652
-0.484961	0.120847
-0.481631	0.119145
-0.478301	0.117747
-0.474971	0.11644
-0.47164	0.115136
-0.46831	0.113831
-0.46498	0.112596
-0.46165	0.111492
-0.458319	0.110339
-0.454989	0.109167
-0.451659	0.107994
-0.448329	0.106853
-0.444998	0.106212
-0.441668	0.105637
-0.438338	0.105058
-0.435008	0.104471
-0.431678	0.103883
-0.428347	0.103163
-0.425017	0.102081
-0.421687	0.100907
-0.418357	0.099731
-0.415026	0.098556
-0.411696	0.097775
-0.408366	0.09767
-0.405036	0.097722
-0.401705	0.097775
-0.398375	0.097827
-0.395045	0.097665
-0.391715	0.097107
-0.388385	0.096457
-0.385054	0.095817
-0.381724	0.095169
-0.378394	0.094715
-0.375064	0.094513
-0.371733	0.094367
-0.368403	0.094222
-0.365073	0.094076
-0.361743	0.094023
-0.358412	0.094126
-0.355082	0.094266
-0.351752	0.094407
-0.348422	0.094548
-0.345092	0.094983
-0.341761	0.095991
-0.338431	0.097142
-0.335101	0.098292
-0.331771	0.099425
-0.32844	0.10014
-0.32511	0.09957
-0.32178	0.098626
-0.31845	0.097684
-0.315119	0.09674
-0.311789	0.095968
-0.308459	0.095628
-0.305129	0.095408
-0.301799	0.095189
-0.298468	0.094969
-0.295138	0.094703
-0.291808	0.094189
-0.288478	0.093587
-0.285147	0.092981
-0.281817	0.092374
-0.278487	0.091754
-0.275157	0.091992
-0.271826	0.092696
-0.268496	0.093456
-0.265166	0.094218
-0.261836	0.094951
-0.258506	0.094777
-0.255175	0.093979
-0.251845	0.093072
-0.248515	0.092163
-0.245185	0.091323
-0.241854	0.091023
-0.238524	0.090839
-0.235194	0.090636
-0.231864	0.090434
-0.228533	0.090228
-0.225203	0.090367
-0.221873	0.091118
-0.218543	0.092049
-0.215213	0.092979
-0.211882	0.093912
-0.208552	0.09463
-0.205222	0.094671
-0.201892	0.094495
-0.198561	0.094318
-0.195231	0.094142
-0.191901	0.093228
-0.188571	0.092349
-0.18524	0.091577
-0.18191	0.090803
-0.17858	0.09003
-0.17525	0.089798
-0.17192	0.089496
-0.168589	0.089096
-0.165259	0.088694
-0.161929	0.088292
-0.158599	0.087949
-0.155268	0.087259
-0.151938	0.086428
-0.148608	0.085597
-0.145278	0.084765
-0.141947	0.08354
-0.138617	0.081996
-0.135287	0.080403
-0.131957	0.078819
-0.128627	0.077234
-0.125296	0.075975
-0.121966	0.075012
-0.118636	0.074051
-0.115306	0.073056
-0.111975	0.072054
-0.108645	0.070863
-0.105315	0.068855
-0.101985	0.066469
-0.098654	0.064053
-0.095324	0.061636
-0.091994	0.059407
-0.088664	0.058253
-0.085333	0.057708
-0.082003	0.057242
-0.078673	0.056775
-0.075343	0.056331
-0.072013	0.056778
-0.068682	0.057838
-0.065352	0.05899
-0.062022	0.060146
-0.058692	0.061308
-0.055361	0.061922
-0.052031	0.062078
-0.048701	0.062139
-0.045371	0.0622
-0.04204	0.062261
-0.03871	0.062706
-0.03538	0.063345
-0.03205	0.063995
-0.02872	0.019943
-0.025389	0.001102
-0.022059	0.002212
-0.018729	0.003914
-0.015399	0.138188
-0.012068	0.297147
-0.008738	0.291194
-0.005408	0.288727
-0.002078	0.286616
0.001253	0.288902
0.004583	0.290054
0.007913	0.290985
0.011243	0.291855
0.014573	0.292697
0.017904	0.293531
0.021234	0.294591
0.024564	0.29527
0.027894	0.295757
0.031225	0.296243
0.034555	0.29673
0.037885	0.297298
0.041215	0.298208
0.044546	0.29924
0.047876	0.300268
0.051206	0.301295
0.054536	0.302542
0.057866	0.303778
0.061197	0.304935
0.064527	0.306079
0.067857	0.307208
0.071187	0.307765
0.074518	0.307012
0.077848	0.305764
0.081178	0.304521
0.084508	0.303277
0.087839	0.302089
0.091169	0.301547
0.094499	0.301477
0.097829	0.301489
0.101159	0.301501
0.10449	0.30154
0.10782	0.301895
0.11115	0.302204
0.11448	0.302422
0.117811	0.30264
0.121141	0.302856
0.124471	0.303067
0.127801	0.303524
0.131132	0.30411
0.134462	0.304695
0.137792	0.305281
0.141122	0.305772
0.144452	0.305383
0.147783	0.30457
0.151113	0.303754
0.154443	0.30294
0.157773	0.302197
0.161104	0.302115
0.164434	0.302346
0.167764	0.302576
0.171094	0.302806
0.174425	0.302624
0.177755	0.301638
0.181085	0.300331
0.184415	0.29902
0.187745	0.29771
0.191076	0.296621
0.194406	0.295906
0.197736	0.295325
0.201066	0.294744
0.204397	0.294163
0.207727	0.293336
0.211057	0.29212
0.214387	0.290762
0.217718	0.289405
0.221048	0.28805
0.224378	0.287056
0.227708	0.286371
0.231038	0.285619
0.234369	0.284791
0.237699	0.283961
0.241029	0.283024
0.244359	0.280271
0.24769	0.276035
0.25102	0.271527
0.25435	0.267018
0.25768	0.262528
0.261011	0.257802
0.264341	0.252464
0.267671	0.246852
0.271001	0.241241
0.274331	0.235636
0.277662	0.23002
0.280992	0.224469
0.284322	0.218995
0.287652	0.213487
0.290983	0.207951
0.294313	0.201792
0.297643	0.194478
0.300973	0.186676
0.304304	0.178883
0.307634	0.171095
0.310964	0.163813
0.314294	0.156698
0.317624	0.149486
0.320955	0.142263
0.324285	0.135046
0.327615	0.128916
0.330945	0.123786
0.334276	0.118889
0.337606	0.11404
0.340936	0.109167
0.344266	0.104852
0.347597	0.101161
0.350927	0.09762
0.354257	0.094083
0.357587	0.090549
0.360917	0.086931
0.364248	0.083101
0.367578	0.079166
0.370908	0.075228
0.374238	0.071294
0.377569	0.068037
0.380899	0.066267
0.384229	0.065162
0.387559	0.064057
0.39089	0.062965
0.39422	0.062025
0.39755	0.061032
0.40088	0.059937
0.40421	0.058842
0.407541	0.057746
0.410871	0.056694
0.414201	0.056435
0.417531	0.056771
0.420862	0.057156
0.424192	0.057541
0.427522	0.057991
0.430852	0.058298
0.434183	0.058411
0.437513	0.058479
0.440843	0.058547
0.444173	0.05864
0.447503	0.058572
0.450834	0.058282
0.454164	0.057925
0.457494	0.057567
0.460824	0.057161
0.464155	0.056619
0.467485	0.056079
0.470815	0.055591
0.474145	0.055103
0.477476	0.054636
0.480806	0.054716
0.484136	0.055244
0.487466	0.055827
0.490796	0.056409
0.494127	0.056991
0.497457	0.057206
0.500787	0.057439
0.504117	0.057874
0.507448	0.058309
0.510778	0.058744
0.514108	0.059758
0.517438	0.06191
0.520769	0.064587
0.524099	0.067261
0.527429	0.069936
0.530759	0.072898
0.534089	0.07628
0.53742	0.079815
0.54075	0.083354
0.54408	0.08689
0.54741	0.090256
0.550741	0.093851
0.554071	0.097745
0.557401	0.101674
0.560731	0.105598
0.564062	0.109415
0.567392	0.112998
0.570722	0.116457
0.574052	0.119912
0.577382	0.123366
0.580713	0.126531
0.584043	0.129519
0.587373	0.132666
0.590703	0.135911
0.594034	0.139159
0.597364	0.142194
0.600694	0.144298
0.604024	0.145698
0.607355	0.147037
0.610685	0.148388
0.614015	0.149735
0.617345	0.150966
0.620675	0.152101
0.624006	0.153235
0.627336	0.15437
0.630666	0.155505
0.633996	0.155931
0.637327	0.155484
0.640657	0.154808
0.643987	0.154132
0.647317	0.153456
0.650648	0.152798
0.653978	0.152072
0.657308	0.151282
0.660638	0.15049
0.663968	0.14969
0.667299	0.148581
0.670629	0.147162
0.673959	0.145717
0.677289	0.144272
0.68062	0.142827
0.68395	0.141438
0.68728	0.139838
0.69061	0.138013
0.693941	0.136192
0.697271	0.134368
0.700601	0.132457
0.703931	0.129966
0.707261	0.127035
0.710592	0.124134
0.713922	0.121233
0.717252	0.118645
0.720582	0.117369
0.723913	0.117028
0.727243	0.116688
0.730573	0.116348
0.733903	0.116057
0.737234	0.115484
0.740564	0.114587
0.743894	0.113669
0.747224	0.112751
0.750554	0.111796
0.753885	0.11041
0.757215	0.108605
0.760545	0.106748
0.763875	0.10491
0.767206	0.103149
0.770536	0.102129
0.773866	0.101906
0.777196	0.101803
0.780527	0.101701
0.783857	0.101683
0.787187	0.101844
0.790517	0.101936
0.793847	0.101868
0.797178	0.1018
0.800508	0.101651
0.803838	0.100672
0.807168	0.098948
0.810499	0.097211
0.813829	0.095474
0.817159	0.093755
0.820489	0.092472
0.82382	0.091681
0.82715	0.090949
0.83048	0.090218
0.83381	0.089486
0.83714	0.088918
0.840471	0.088445
0.843801	0.08789
0.847131	0.087335
0.850461	0.086781
0.853792	0.08616
0.857122	0.085711
0.860452	0.085509
0.863782	0.085306
0.867113	0.085103
0.870443	0.085258
0.873773	0.085909
0.877103	0.086709
0.880433	0.087509
0.883764	0.08831
0.887094	0.088969
0.890424	0.089107
0.893754	0.088847
0.897085	0.088587
0.900415	0.088327
0.903745	0.088004
0.907075	0.087522
0.910406	0.086942
0.913736	0.086361
0.917066	0.08578
0.920396	0.085345
0.923727	0.08528
0.927057	0.085447
0.930387	0.085615
0.933717	0.085783
0.937047	0.085671
0.940378	0.084517
0.943708	0.082517
0.947038	0.080494
0.950368	0.07847
0.953699	0.07646
0.957029	0.074185
0.960359	0.071567
0.963689	0.068913
0.96702	0.066257
0.97035	0.063765
0.97368	0.06207
0.97701	0.061135
0.98034	0.060272
0.983671	0.059402
0.987001	0.058548
0.990331	0.05816
0.993661	0.058465
0.996992	0.058968
1.00032	0.05947
1.00365	0.059957
1.00698	0.0601
1.01031	0.059663
1.01364	0.058996
1.01697	0.058327
1.0203	0.057658
1.02363	0.057328
1.02696	0.057385
1.03029	0.057422
1.03362	0.057458
1.03695	0.057495
1.04028	0.057945
1.04361	0.059157
1.04695	0.060666
1.05028	0.062176
1.05361	0.063683
1.05694	0.064916
1.06027	0.065625
1.0636	0.066117
1.06693	0.066608
1.07026	0.067099
1.07359	0.067167
1.07692	0.066352
1.08025	0.065094
1.08358	0.063841
1.08691	0.062595
1.09024	0.061565
1.09357	0.060895
1.0969	0.060328
1.10023	0.059762
1.10356	0.059195
1.10689	0.058662
1.11022	0.058232
1.11355	0.057879
1.11688	0.05753
1.12021	0.057181
1.12354	0.0567
1.12687	0.055933
1.1302	0.055063
1.13353	0.054253
1.13686	0.053444
1.14019	0.052689
1.14352	0.051829
1.14685	0.050534
1.15018	0.048975
1.15351	0.047417
1.15684	0.045903
1.16017	0.044899
1.1635	0.04475
1.16683	0.044915
1.17016	0.045079
1.17349	0.045249
1.17682	0.045498
1.18015	0.04581
1.18348	0.046076
1.18681	0.046342
1.19015	0.046608
1.19348	0.046791
1.1968	0.046771
1.20014	0.046618
1.20347	0.046466
1.2068	0.046313
1.21013	0.04616
1.21346	0.046112
1.21679	0.046218
1.22012	0.046324
1.22345	0.04643
1.22678	0.046702
1.23011	0.046958
1.23344	0.046844
1.23677	0.046731
1.2401	0.046618
1.24343	0.046287
1.24676	0.045712
1.25009	0.045234
1.25342	0.04475
1.25675	0.044266
1.26008	0.043813
1.26341	0.043433
1.26674	0.04309
1.27007	0.042746
1.2734	0.042403
1.27673	0.042116
1.28006	0.041727
1.28339	0.041019
1.28672	0.040263
1.29005	0.039506
1.29338	0.038672
1.29671	0.037339
1.30004	0.035402
1.30337	0.033412
1.3067	0.031398
1.31003	0.029485
1.31336	0.028354
1.31669	0.028298
1.32002	0.028354
1.32335	0.02841
1.32668	0.028419
1.33001	0.028128
1.33335	0.0275
1.33668	0.026912
1.34	0.026324
1.34334	0.025737
1.34667	0.025074
1.35	0.02422
1.35333	0.023263
1.35666	0.022311
1.35999	0.021347
1.36332	0.02065
1.36665	0.020481
1.36998	0.020396
1.37331	0.020312
1.37664	0.020227
1.37997	0.020351
1.3833	0.020877
1.38663	0.021455
1.38996	0.022031
1.39329	0.022608
1.39662	0.02296
1.39995	0.02274
1.40328	0.022211
1.40661	0.021686
1.40994	0.021165
1.41327	0.020625
1.4166	0.020265
1.41993	0.020283
1.42326	0.020301
1.42659	0.020319
1.42992	0.020412
1.43325	0.020672
1.43658	0.020974
1.43991	0.021276
1.44324	0.021578
1.44657	0.02186
1.4499	0.022229
1.45323	0.022835
1.45656	0.023468
1.45989	0.024097
1.46322	0.024725
1.46655	0.025262
1.46988	0.025564
1.47321	0.025825
1.47654	0.026086
1.47988	0.026373
1.48321	0.026628
1.48654	0.026664
1.48987	0.026581
1.4932	0.026497
1.49653	0.026389
1.49986	0.026077
1.50319	0.025488
1.50652	0.024952
1.50985	0.024414
1.51318	0.023881
1.51651	0.023327
1.51984	0.022653
1.52317	0.02185
1.5265	0.021047
1.52983	0.020244
1.53316	0.019233
1.53649	0.01766
1.53982	0.015809
1.54315	0.01396
1.54648	0.012111
1.54981	0.01046
1.55314	0.009573
1.55647	0.009421
1.5598	0.00927
1.56313	0.009119
1.56646	0.00916
1.56979	0.009796
1.57312	0.010889
1.57645	0.011982
1.57978	0.013077
1.58311	0.014106
1.58644	0.014843
1.58977	0.015249
1.5931	0.015654
1.59643	0.016059
1.59976	0.016524
1.60309	0.017043
1.60642	0.017395
1.60975	0.017747
1.61308	0.018098
1.61641	0.018527
1.61974	0.019178
1.62308	0.019949
1.62641	0.020724
1.62973	0.0215
1.63307	0.022198
1.6364	0.022452
1.63973	0.022096
1.64306	0.021753
1.64639	0.021409
1.64972	0.021049
1.65305	0.020676
1.65638	0.020398
1.65971	0.020216
1.66304	0.020033
1.66637	0.019857
1.6697	0.01973
1.67303	0.019632
1.67636	0.019428
1.67969	0.01922
1.68302	0.019013
1.68635	0.018752
1.68968	0.01824
1.69301	0.017435
1.69634	0.01663
1.69967	0.015824
1.703	0.015232
1.70633	0.015291
1.70966	0.015679
1.71299	0.016066
1.71632	0.016454
1.71965	0.016848
1.72298	0.017303
1.72631	0.017869
1.72964	0.018429
1.73297	0.018996
1.7363	0.019475
1.73963	0.019758
1.74296	0.020142
1.74629	0.020526
1.74962	0.02091
1.75295	0.021288
1.75628	0.021563
1.75961	0.021613
1.76294	0.021663
1.76628	0.021713
1.76961	0.021898
1.77293	0.022439
1.77627	0.022991
1.7796	0.023541
1.78293	0.024086
1.78626	0.024475
1.78959	0.024186
1.79292	0.023268
1.79625	0.022351
1.79958	0.021434
1.80291	0.020505
1.80624	0.019796
1.80957	0.019814
1.8129	0.019832
1.81623	0.01985
1.81956	0.019808
1.82289	0.01923
1.82622	0.017595
1.82955	0.015916
1.83288	0.01424
1.83621	0.012657
1.83954	0.011529
1.84287	0.011113
1.8462	0.010736
1.84953	0.010359
1.85286	0.010015
1.85619	0.009996
1.85952	0.01069
1.86285	0.011479
1.86618	0.012269
1.86951	0.013075
1.87284	0.014022
1.87617	0.015226
1.8795	0.016411
1.88283	0.017596
1.88616	0.018745
1.88949	0.01938
1.89282	0.018619
1.89615	0.017439
1.89948	0.01626
1.90281	0.015079
1.90614	0.014188
1.90948	0.014303
1.91281	0.014588
1.91613	0.014872
1.91947	0.015158
1.9228	0.015297
1.92613	0.014888
1.92946	0.01423
1.93279	0.013571
1.93612	0.012913
1.93945	0.0121
1.94278	0.010637
1.94611	0.008661
1.94944	0.00666
1.95277	0.004658
1.9561	0.002672
1.95943	0.000795
1.96276	-0.000871
1.96609	-0.002536
1.96942	-0.004202
1.97275	-0.005748
1.97608	-0.006474
1.97941	-0.005839
1.98274	-0.005203
1.98607	-0.004568
1.9894	-0.003957
1.99273	-0.003367
1.99606	-0.002567
1.99939	-0.001758
2.00272	-0.000937
2.00605	-8.5e-05
2.00938	0.000814
2.01271	0.001431
2.01604	0.001995
2.01937	0.00256
2.0227	0.003154
2.02603	0.004033
2.02936	0.005568
2.03269	0.007166
2.03602	0.008764
2.03935	0.010358
2.04268	0.011944
2.04601	0.013605
2.04935	0.015356
2.05267	0.01709
2.056	0.018852
2.05933	0.020191
2.06266	0.019748
2.066	0.018921
2.06933	0.018096
2.07266	0.017272
2.07599	0.016376
2.07932	0.015208
2.08265	0.01407
2.08598	0.012928
2.08931	0.011783
2.09264	0.010863
2.09597	0.010973
2.0993	0.011559
2.10263	0.012144
2.10596	0.012721
2.10929	0.013255
2.11262	0.01352
2.11595	0.013668
2.11928	0.013816
2.12261	0.013964
2.12594	0.014043
2.12927	0.013759
2.1326	0.013265
2.13593	0.012771
2.13926	0.012278
2.14259	0.011981
2.14592	0.012742
2.14925	0.014279
2.15258	0.015811
2.15591	0.01734
2.15924	0.018836
2.16257	0.02028
2.1659	0.021681
2.16923	0.023082
2.17256	0.024485
2.17589	0.025776
2.17922	0.026235
2.18255	0.025281
2.18588	0.024327
2.18921	0.02337
2.19254	0.022424
2.19588	0.021508
2.19921	0.020541
2.20254	0.019573
2.20587	0.018608
2.2092	0.017657
2.21253	0.01684
2.21586	0.016283
2.21919	0.015755
2.22252	0.015227
2.22585	0.014668
2.22918	0.013859
2.23251	0.012613
2.23584	0.011356
2.23917	0.010097
2.2425	0.008839
2.24583	0.007457
2.24916	0.005339
2.25249	0.002868
2.25582	0.000396
2.25915	-0.002051
2.26248	-0.004156
2.26581	-0.005029
2.26914	-0.005771
2.27247	-0.006513
2.2758	-0.007254
2.27913	-0.00792
2.28246	-0.008085
2.28579	-0.007966
2.28912	-0.007846
2.29245	-0.007727
2.29578	-0.007635
2.29911	-0.007706
2.30244	-0.0078
2.30577	-0.007894
2.3091	-0.007989
2.31243	-0.00806
2.31576	-0.007977
2.31909	-0.007751
2.32242	-0.007521
2.32575	-0.007291
2.32908	-0.006948
2.33241	-0.005774
2.33574	-0.004098
2.33907	-0.002423
2.3424	-0.000745
2.34573	0.000869
2.34906	0.001979
2.3524	0.002491
2.35573	0.003003
2.35906	0.003515
2.36239	0.00398
2.36572	0.004159
2.36905	0.004377
2.37238	0.004593
2.37571	0.004813
2.37904	0.005035
2.38237	0.005336
2.3857	0.006096
2.38903	0.006854
2.39236	0.007613
2.39569	0.008359
2.39902	0.00894
2.40235	0.008985
2.40568	0.008986
2.40901	0.008987
2.41234	0.008978
2.41567	0.008953
2.419	0.009361
2.42233	0.00995
2.42566	0.010528
2.42899	0.011141
2.43232	0.011944
2.43565	0.012657
2.43898	0.013144
2.44231	0.01363
2.44564	0.01411
2.44897	0.014494
2.4523	0.014602
2.45563	0.014776
2.45896	0.01495
2.46229	0.015121
2.46562	0.015176
2.46895	0.014421
2.47228	0.013044
2.47561	0.011675
2.47894	0.010325
2.48228	0.009009
2.48561	0.008303
2.48894	0.008097
2.49227	0.007891
2.49559	0.007684
2.49893	0.007431
2.50226	0.006844
2.50559	0.007194
2.50892	0.007544
2.51225	0.007894
2.51558	0.008302
2.51891	0.009251
2.52224	0.010263
2.52557	0.011275
2.5289	0.012286
2.53223	0.013276
2.53556	0.014182
2.53889	0.014556
2.54222	0.014907
2.54555	0.015258
2.54888	0.015632
2.55221	0.01624
2.55554	0.016361
2.55887	0.016357
2.5622	0.016354
2.56553	0.016337
2.56886	0.016241
2.57219	0.017014
2.57552	0.018016
2.57885	0.019019
2.58218	0.02001
2.58551	0.020718
2.58884	0.019486
2.59217	0.017918
2.5955	0.016349
2.59883	0.014783
2.60216	0.013224
2.60549	0.011816
2.60882	0.010393
2.61215	0.00897
2.61548	0.007545
2.61881	0.006186
2.62214	0.005688
2.62547	0.005657
2.6288	0.005626
2.63213	0.005595
2.63546	0.005634
2.6388	0.006561
2.64213	0.007218
2.64546	0.00788
2.64879	0.008543
2.65212	0.009124
2.65545	0.008198
2.65878	0.006743
2.66211	0.005289
2.66544	0.003833
2.66877	0.002428
2.6721	0.001992
2.67543	0.002594
2.67876	0.003195
2.68209	0.003797
2.68542	0.004397
2.68875	0.005
2.69208	0.005419
2.69541	0.005836
2.69874	0.006259
2.70207	0.006665
2.7054	0.006696
2.70873	0.006674
2.71206	0.006653
2.71539	0.006631
2.71872	0.00662
2.72205	0.006826
2.72538	0.006994
2.72871	0.007112
2.73204	0.00723
2.73537	0.007355
2.7387	0.007612
2.74203	0.007981
2.74536	0.00829
2.74869	0.008595
2.75202	0.008901
2.75535	0.009073
2.75868	0.009019
2.76201	0.009359
2.76534	0.009699
2.76867	0.010039
2.77201	0.010386
2.77534	0.010596
2.77867	0.010415
2.782	0.010234
2.78533	0.010053
2.78866	0.00986
2.79199	0.009365
2.79532	0.009017
2.79865	0.008669
2.80198	0.008327
2.80531	0.00798
2.80864	0.007702
2.81197	0.006782
2.8153	0.00586
2.81863	0.004939
2.82196	0.004022
2.82529	0.003212
2.82862	0.002292
2.83195	0.001378
2.83528	0.000458
2.83861	-0.000471
2.84194	-0.001859
2.84527	-0.003506
2.8486	-0.005154
2.85193	-0.006804
2.85526	-0.00842
2.85859	-0.009617
2.86192	-0.009728
2.86525	-0.009834
2.86858	-0.00994
2.87191	-0.010046
2.87524	-0.010284
2.87857	-0.011242
2.8819	-0.012204
2.88523	-0.013162
2.88856	-0.014122
2.89189	-0.0147
2.89522	-0.013677
2.89855	-0.012609
2.90188	-0.011537
2.90521	-0.010468
2.90854	-0.009344
2.91188	-0.008367
2.9152	-0.007452
2.91853	-0.006539
2.92186	-0.005625
2.92519	-0.004746
2.92853	-0.004365
2.93186	-0.00411
2.93519	-0.003857
2.93852	-0.003604
2.94185	-0.003471
2.94518	-0.003476
2.94851	-0.00325
2.95184	-0.003022
2.95517	-0.002795
2.9585	-0.002537
2.96183	-0.002214
2.96516	-0.002207
2.96849	-0.002208
2.97182	-0.002209
2.97515	-0.00221
2.97848	-0.002785
2.98181	-0.002974
2.98514	-0.003153
2.98847	-0.003332
2.9918	-0.00351
2.99513	-0.003221
2.99846	-0.002556
3.00179	-0.001882
3.00512	-0.001208
3.00845	-0.000534
3.01178	0.000542
3.01511	0.001888
3.01844	0.003267
3.02177	0.004647
3.0251	0.006025
3.02843	0.006848
3.03176	0.007157
3.03509	0.007449
3.03842	0.007742
3.04175	0.008034
3.04508	0.008807
3.04841	0.010058
3.05174	0.011343
3.05507	0.012628
3.05841	0.013912
3.06174	0.0149
3.06507	0.015019
3.0684	0.015037
3.07173	0.015052
3.07506	0.015068
3.07839	0.014956
3.08172	0.015137
3.08505	0.015482
3.08838	0.015835
3.09171	0.016188
3.09504	0.016499
3.09837	0.016028
3.1017	0.015251
3.10503	0.014462
3.10836	0.013672
3.11169	0.012911
3.11502	0.012275
3.11835	0.011569
3.12168	0.010872
3.12501	0.010163
3.12834	0.009453
3.13167	0.008965
3.135	0.008833
3.13833	0.008725
3.14166	0.008616
3.14499	0.008508
3.14832	0.008583
3.15165	0.008472
3.15498	0.008349
3.15831	0.008227
3.16164	0.008104
3.16497	0.007188
3.1683	0.005782
3.17163	0.004347
3.17496	0.002941
3.17829	0.00151
3.18162	0.000924
3.18495	0.001241
3.18828	0.001622
3.19161	0.002004
3.19494	0.002385
3.19827	0.002885
3.2016	0.003359
3.20493	0.003829
3.20826	0.0043
3.21159	0.004772
3.21493	0.004948
3.21826	0.005301
3.22159	0.005668
3.22492	0.006036
3.22825	0.006397
3.23158	0.00694
3.23491	0.007044
3.23824	0.007106
3.24157	0.007168
3.2449	0.00723
3.24823	0.007486
3.25156	0.007742
3.25489	0.00798
3.25822	0.008217
3.26155	0.008454
3.26488	0.008447
3.26821	0.008894
3.27154	0.009568
3.27487	0.010259
3.2782	0.010952
3.28153	0.011649
3.28486	0.012002
3.28819	0.012163
3.29152	0.012306
3.29485	0.012449
3.29818	0.012533
3.30151	0.012409
3.30484	0.012441
3.30817	0.012494
3.3115	0.012546
3.31483	0.012636
3.31816	0.013297
3.32149	0.013929
3.32482	0.01455
3.32815	0.015172
3.33148	0.015794
3.33481	0.0161
3.33814	0.015795
3.34147	0.015415
3.34481	0.015034
3.34814	0.014654
3.35147	0.013888
3.3548	0.014065
3.35812	0.014367
3.36146	0.014668
3.36479	0.01497
3.36812	0.015352
3.37145	0.014767
3.37478	0.014061
3.37811	0.013355
3.38144	0.01265
3.38477	0.011608
3.3881	0.010343
3.39143	0.009044
3.39476	0.007738
3.39809	0.006432
3.40142	0.005294
3.40475	0.004467
3.40808	0.003682
3.41141	0.002898
3.41474	0.002112
3.41807	0.001918
3.4214	0.002382
3.42473	0.002929
3.42806	0.003475
3.43139	0.004021
3.43472	0.003946
3.43805	0.00201
3.44138	-0.00018
3.44471	-0.002379
3.44804	-0.004597
3.45137	-0.006452
3.4547	-0.005988
3.45803	-0.005028
3.46136	-0.004047
3.46469	-0.003067
3.46802	-0.002082
3.47135	-0.002317
3.47468	-0.003061
3.47801	-0.003853
3.48134	-0.004643
3.48467	-0.005469
3.488	-0.005176
3.49133	-0.004149
3.49466	-0.003042
3.49799	-0.001944
3.50133	-0.000833
3.50466	0.000466
3.50799	0.001935
3.51132	0.003429
3.51465	0.004921
3.51798	0.006413
3.52131	0.008069
3.52464	0.009343
3.52797	0.010546
3.5313	0.011751
3.53463	0.012956
3.53796	0.012953
3.54129	0.012551
3.54462	0.012116
3.54795	0.011683
3.55128	0.011256
3.55461	0.012006
3.55794	0.013249
3.56127	0.014544
3.5646	0.015841
3.56793	0.017135
3.57126	0.017157
3.57459	0.016394
3.57792	0.015528
3.58125	0.014669
3.58458	0.013804
3.58791	0.012959
3.59124	0.012541
3.59457	0.012205
3.5979	0.01187
3.60123	0.011535
3.60456	0.011502
3.60789	0.011244
3.61122	0.010922
3.61455	0.0106
3.61788	0.010278
3.62121	0.010032
3.62454	0.01038
3.62787	0.010857
3.6312	0.011334
3.63454	0.011812
3.63787	0.012312
3.6412	0.012148
3.64452	0.011799
3.64786	0.011443
3.65119	0.011086
3.65452	0.010727
3.65785	0.010999
3.66118	0.011482
3.66451	0.011984
3.66784	0.012486
3.67117	0.01281
3.6745	0.011867
3.67783	0.010509
3.68116	0.009122
3.68449	0.007736
3.68782	0.006468
3.69115	0.006187
3.69448	0.006192
3.69781	0.006213
3.70114	0.006233
3.70447	0.006226
3.7078	0.006127
3.71113	0.006237
3.71446	0.006402
3.71779	0.006568
3.72112	0.006734
3.72445	0.007896
3.72778	0.009561
3.73111	0.011284
3.73444	0.013009
3.73777	0.014735
3.7411	0.015489
3.74443	0.015498
3.74776	0.01538
3.75109	0.015261
3.75442	0.015143
3.75775	0.015837
3.76108	0.017055
3.76441	0.018331
3.76774	0.019623
3.77107	0.02092
3.7744	0.02186
3.77773	0.022382
3.78106	0.022816
3.78439	0.02325
3.78773	0.023684
3.79106	0.023616
3.79439	0.02284
3.79772	0.021909
3.80105	0.020978
3.80438	0.020046
3.80771	0.018919
3.81104	0.018175
3.81437	0.017547
3.8177	0.01693
3.82103	0.016306
3.82436	0.015985
3.82769	0.015578
3.83102	0.015116
3.83435	0.014655
3.83768	0.014193
3.84101	0.013604
3.84434	0.013266
3.84767	0.013039
3.851	0.01282
3.85433	0.0126
3.85766	0.012489
3.86099	0.012386
3.86432	0.012226
3.86765	0.012052
3.87098	0.01188
3.87431	0.011791
3.87764	0.012157
3.88097	0.012685
3.8843	0.013221
3.88763	0.013756
3.89096	0.014182
3.89429	0.014034
3.89762	0.013747
3.90095	0.013469
3.90428	0.013192
3.90761	0.012946
3.91094	0.013614
3.91427	0.014731
3.9176	0.015897
3.92093	0.017065
3.92427	0.018215
3.9276	0.018271
3.93092	0.017411
3.93425	0.016364
3.93759	0.015315
3.94092	0.01427
3.94425	0.013242
3.94758	0.011959
3.95091	0.01059
3.95424	0.009219
3.95757	0.00785
3.9609	0.006987
3.96423	0.007381
3.96756	0.008136
3.97089	0.008893
3.97422	0.00965
3.97755	0.010135
3.98088	0.009467
3.98421	0.00841
3.98754	0.007355
3.99087	0.006299
3.9942	0.004935
3.99753	0.003263
4.00086	0.001523
4.00419	-0.000219
4.00752	-0.001956
4.01085	-0.003063
4.01418	-0.003344
4.01751	-0.003408
4.02084	-0.003473
4.02417	-0.003537
4.0275	-0.003354
4.03083	-0.002501
4.03416	-0.001411
4.03749	-0.000308
4.04082	0.000794
4.04415	0.001325
4.04748	0.000468
4.05081	-0.000862
4.05414	-0.002201
4.05747	-0.003539
4.0608	-0.004698
4.06414	-0.004391
4.06747	-0.003445
4.0708	-0.002463
4.07413	-0.001482
4.07746	-0.000497
4.08079	0.000192
4.08412	0.000619
4.08745	0.000994
4.09078	0.001371
4.09411	0.001743
4.09744	0.002247
4.10077	0.002922
4.1041	0.003643
4.10743	0.004365
4.11076	0.005086
4.11409	0.005222
4.11742	0.004902
4.12075	0.004493
4.12408	0.004083
4.12741	0.003674
4.13074	0.003512
4.13407	0.003618
4.1374	0.00379
4.14073	0.003963
4.14406	0.004137
4.14739	0.003686
4.15072	0.002542
4.15405	0.001214
4.15738	-0.000116
4.16071	-0.001445
4.16404	-0.002292
4.16737	-0.002548
4.1707	-0.002636
4.17403	-0.002724
4.17736	-0.002812
4.18069	-0.003212
4.18402	-0.00405
4.18735	-0.005021
4.19068	-0.005983
4.19401	-0.006946
4.19734	-0.007521
4.20067	-0.0074
4.204	-0.007037
4.20733	-0.006675
4.21066	-0.006312
4.21399	-0.00611
4.21732	-0.006189
4.22065	-0.006366
4.22399	-0.006543
4.22732	-0.006719
4.23065	-0.006667
4.23398	-0.006381
4.23731	-0.006037
4.24064	-0.005692
4.24397	-0.00535
4.2473	-0.005165
4.25063	-0.004993
4.25396	-0.00479
4.25729	-0.004587
4.26062	-0.004385
4.26395	-0.004084
4.26728	-0.003716
4.27061	-0.003346
4.27394	-0.002981
4.27727	-0.002616
4.2806	-0.002357
4.28393	-0.001829
4.28726	-0.001076
4.29059	-0.000288
4.29392	0.000499
4.29725	0.001299
4.30058	0.002008
4.30391	0.002609
4.30724	0.003179
4.31057	0.003749
4.3139	0.004351
4.31723	0.005289
4.32056	0.0065
4.32389	0.007768
4.32722	0.009036
4.33055	0.010296
4.33388	0.010981
4.33721	0.01107
4.34054	0.011004
4.34387	0.010939
4.3472	0.010873
4.35053	0.011385
4.35386	0.012702
4.35719	0.014303
4.36052	0.015915
4.36386	0.017528
4.36719	0.018236
4.37052	0.017903
4.37385	0.01727
4.37718	0.016635
4.38051	0.016002
4.38384	0.015592
4.38717	0.015511
4.3905	0.015545
4.39383	0.015578
4.39716	0.015612
4.40049	0.015481
4.40382	0.015075
4.40715	0.014572
4.41048	0.014066
4.41381	0.013557
4.41714	0.013444
4.42047	0.014204
4.4238	0.015341
4.42713	0.016478
4.43046	0.017616
4.43379	0.018465
4.43712	0.0191
4.44045	0.019711
4.44378	0.02032
4.44711	0.02093
4.45044	0.021667
4.45377	0.021932
4.4571	0.021882
4.46043	0.021832
4.46376	0.021782
4.46709	0.021661
4.47042	0.021494
4.47375	0.021335
4.47708	0.02118
4.48041	0.021024
4.48374	0.020901
4.48707	0.021242
4.4904	0.021953
4.49373	0.022721
4.49707	0.023489
4.5004	0.024141
4.50373	0.024218
4.50706	0.023882
4.51039	0.023483
4.51372	0.02309
4.51705	0.022587
4.52038	0.02144
4.52371	0.019801
4.52704	0.018084
4.53037	0.016369
4.5337	0.014824
4.53703	0.014663
4.54036	0.015729
4.54369	0.017052
4.54702	0.018375
4.55035	0.019698
4.55368	0.020794
4.55701	0.021562
4.56034	0.022213
4.56367	0.022865
4.567	0.023508
4.57033	0.023843
4.57366	0.023979
4.57699	0.024123
4.58032	0.024268
4.58365	0.024412
4.58698	0.02454
4.59031	0.024268
4.59364	0.023725
4.59697	0.023182
4.6003	0.022639
4.60363	0.022224
4.60696	0.021943
4.61029	0.021695
4.61362	0.021447
4.61695	0.021199
4.62028	0.020674
4.62361	0.020139
4.62694	0.019735
4.63027	0.019332
4.6336	0.018929
4.63693	0.018615
4.64027	0.018223
4.6436	0.017724
4.64693	0.017225
4.65025	0.016726
4.65358	0.016184
4.65692	0.015759
4.66025	0.015467
4.66358	0.015193
4.66691	0.01492
4.67024	0.014809
4.67357	0.014771
4.6769	0.014616
4.68023	0.014392
4.68356	0.014168
4.68689	0.013954
4.69022	0.013812
4.69355	0.013719
4.69688	0.013626
4.70021	0.013533
4.70354	0.013411
4.70687	0.012893
4.7102	0.012213
4.71353	0.011623
4.71686	0.011034
4.72019	0.010446
4.72352	0.010434
4.72685	0.011067
4.73018	0.011868
4.73351	0.012676
4.73684	0.013483
4.74017	0.013936
4.7435	0.013856
4.74683	0.013577
4.75016	0.013298
4.75349	0.013019
4.75682	0.013243
4.76015	0.013964
4.76348	0.014766
4.76681	0.015568
4.77014	0.016372
4.77347	0.017136
4.7768	0.017723
4.78013	0.018186
4.78346	0.01865
4.78679	0.019119
4.79012	0.019438
4.79345	0.019701
4.79678	0.020028
4.80012	0.020355
4.80345	0.020682
4.80678	0.020755
4.81011	0.020348
4.81344	0.019717
4.81677	0.019085
4.8201	0.018455
4.82343	0.01794
4.82676	0.017714
4.83009	0.017644
4.83342	0.017572
4.83675	0.0175
4.84008	0.017423
4.84341	0.01743
4.84674	0.017535
4.85007	0.017657
4.8534	0.017779
4.85673	0.017935
4.86006	0.018389
4.86339	0.019136
4.86672	0.019932
4.87005	0.020727
4.87338	0.021503
4.87671	0.022325
4.88004	0.023453
4.88337	0.024804
4.8867	0.026142
4.89003	0.027479
4.89336	0.028642
4.89669	0.029269
4.90002	0.029553
4.90335	0.029837
4.90668	0.03012
4.91001	0.030406
4.91334	0.03065
4.91667	0.030851
4.92	0.031053
4.92333	0.031254
4.92666	0.031377
4.92999	0.031469
4.93332	0.0316
4.93666	0.031731
4.93999	0.031861
4.94332	0.031865
4.94665	0.031659
4.94998	0.031367
4.95331	0.031075
4.95664	0.030783
4.95997	0.030268
4.9633	0.029553
4.96663	0.028859
4.96996	0.028163
4.97329	0.027467
4.97662	0.02701
4.97995	0.026868
4.98328	0.026795
4.98661	0.026708
4.98994	0.026611
4.99327	0.028088
4.9966	0.029625
4.99993	0.029129
5.00326	0.029494
5.00659	0.030349
5.00992	0.031275
5.01325	0.032201
5.01658	0.033107
5.01991	0.033644
5.02324	0.034044
5.02657	0.034444
5.0299	0.034845
5.03323	0.035246
5.03656	0.036168
5.03989	0.037417
5.04322	0.038718
5.04655	0.040018
5.04988	0.041297
5.05321	0.042153
5.05654	0.042918
5.05987	0.043716
5.0632	0.044514
5.06653	0.045313
5.06986	0.046808
5.0732	0.048668
5.07653	0.050563
5.07986	0.052448
5.08319	0.054338
5.08652	0.055518
5.08985	0.056243
5.09318	0.056901
5.09651	0.057558
5.09984	0.058217
5.10317	0.058745
5.1065	0.058886
5.10983	0.058875
5.11316	0.058864
5.11649	0.058854
5.11982	0.05869
5.12315	0.058211
5.12648	0.057623
5.12981	0.057033
5.13314	0.056445
5.13647	0.055793
5.1398	0.055428
5.14313	0.055203
5.14646	0.054979
5.14979	0.054755
5.15312	0.054559
5.15645	0.054011
5.15978	0.053295
5.16311	0.052573
5.16644	0.051852
5.16977	0.05112
5.1731	0.050426
5.17643	0.049755
5.17976	0.049086
5.18309	0.048418
5.18642	0.047859
5.18975	0.047647
5.19308	0.047567
5.19641	0.047484
5.19974	0.047402
5.20307	0.047344
5.2064	0.047234
5.20973	0.047047
5.21306	0.046835
5.21639	0.046622
5.21973	0.04636
5.22305	0.04562
5.22638	0.044647
5.22971	0.043671
5.23305	0.042695
5.23638	0.041717
5.23971	0.041493
5.24304	0.04183
5.24637	0.042261
5.2497	0.042691
5.25303	0.043121
5.25636	0.043564
5.25969	0.04406
5.26302	0.044572
5.26635	0.045088
5.26968	0.045607
5.27301	0.045854
5.27634	0.04565
5.27967	0.045286
5.283	0.044921
5.28633	0.044556
5.28966	0.044479
5.29299	0.044715
5.29632	0.045036
5.29965	0.045357
5.30298	0.045678
5.30631	0.045903
5.30964	0.045918
5.31297	0.04585
5.3163	0.045783
5.31963	0.045716
5.32296	0.045334
5.32629	0.044662
5.32962	0.043925
5.33295	0.043188
5.33628	0.042451
5.33961	0.04171
5.34294	0.041185
5.34627	0.040784
5.3496	0.040384
5.35293	0.039983
5.35626	0.039949
5.35959	0.040972
5.36292	0.042462
5.36625	0.043953
5.36958	0.045425
5.37291	0.046817
5.37624	0.047606
5.37958	0.048064
5.38291	0.048522
5.38624	0.04898
5.38957	0.049545
5.3929	0.05022
5.39623	0.050902
5.39956	0.051574
5.40289	0.052246
5.40622	0.052894
5.40955	0.053659
5.41288	0.054563
5.41621	0.055503
5.41954	0.056444
5.42287	0.057308
5.4262	0.057781
5.42953	0.057999
5.43286	0.058191
5.43619	0.058383
5.43952	0.058516
5.44285	0.058207
5.44618	0.057709
5.44951	0.05725
5.45284	0.056791
5.45617	0.056332
5.4595	0.056487
5.46283	0.057129
5.46616	0.057839
5.46949	0.058549
5.47282	0.059258
5.47615	0.059564
5.47948	0.059237
5.48281	0.058657
5.48614	0.058078
5.48947	0.057498
5.4928	0.056879
5.49613	0.056393
5.49946	0.056009
5.50279	0.055625
5.50612	0.055242
5.50945	0.054977
5.51279	0.054871
5.51612	0.054818
5.51945	0.054766
5.52278	0.054713
5.52611	0.054529
5.52944	0.054159
5.53277	0.053722
5.5361	0.053281
5.53943	0.05284
5.54276	0.052227
5.54609	0.051338
5.54942	0.050343
5.55275	0.049348
5.55608	0.048352
[truncated: 42,004 more rows]

## Sheet: Extended Figure 1C
Second Graph														First Graph
	WT TXNL1 is is plotted on both graphs
Time	15uM WT			15uM C34S			15uM PITH			15uM Trx				no DTT			1mM DTT			10mM DTT
	E1	E2	E3	E1	E2	E3	E1	E2	E3	E1	E2	E3		E1	E2	E3	E1	E2	E3	E1	E2	E3
0	0.027	0.027	0.026	0.026	0.027	0.026	0.028	0.027	0.027	0.028	0.026	0.027		0.026	0.03	0.026	0.026	0.026	0.026	0.027	0.027	0.027
30	0.027	0.026	0.026	0.026	0.027	0.026	0.028	0.027	0.027	0.027	0.027	0.028		0.027	0.03	0.026	0.026	0.026	0.026	0.027	0.027	0.027
60	0.028	0.027	0.027	0.026	0.027	0.026	0.028	0.027	0.027	0.028	0.027	0.029		0.027	0.03	0.026	0.026	0.026	0.026	0.027	0.028	0.027
90	0.028	0.027	0.027	0.026	0.027	0.026	0.028	0.028	0.027	0.029	0.028	0.03		0.026	0.03	0.026	0.026	0.026	0.026	0.027	0.027	0.027
120	0.028	0.028	0.027	0.026	0.027	0.026	0.028	0.028	0.027	0.03	0.029	0.031		0.027	0.03	0.026	0.026	0.026	0.026	0.027	0.028	0.027
150	0.029	0.028	0.028	0.026	0.027	0.026	0.028	0.029	0.027	0.031	0.03	0.033		0.026	0.03	0.026	0.026	0.026	0.026	0.027	0.028	0.027
180	0.029	0.029	0.029	0.026	0.027	0.026	0.028	0.031	0.027	0.032	0.032	0.034		0.026	0.03	0.026	0.026	0.026	0.026	0.027	0.027	0.027
210	0.03	0.03	0.03	0.026	0.027	0.027	0.028	0.034	0.027	0.034	0.033	0.036		0.026	0.031	0.026	0.026	0.026	0.026	0.027	0.028	0.027
240	0.031	0.031	0.031	0.026	0.027	0.026	0.028	0.036	0.027	0.036	0.035	0.038		0.026	0.03	0.026	0.026	0.026	0.026	0.027	0.028	0.027
270	0.032	0.032	0.032	0.026	0.027	0.026	0.028	0.037	0.027	0.037	0.036	0.039		0.026	0.03	0.027	0.026	0.026	0.026	0.027	0.028	0.027
300	0.033	0.033	0.033	0.026	0.027	0.026	0.028	0.037	0.027	0.039	0.038	0.04		0.026	0.03	0.026	0.026	0.026	0.026	0.027	0.028	0.027
330	0.033	0.034	0.034	0.026	0.027	0.026	0.028	0.037	0.027	0.041	0.039	0.042		0.026	0.03	0.026	0.026	0.026	0.026	0.027	0.027	0.027
360	0.034	0.035	0.035	0.026	0.027	0.026	0.028	0.037	0.027	0.042	0.041	0.043		0.026	0.03	0.026	0.026	0.026	0.026	0.027	0.028	0.027
390	0.035	0.036	0.036	0.026	0.027	0.026	0.028	0.037	0.027	0.043	0.042	0.044		0.027	0.03	0.027	0.026	0.026	0.026	0.027	0.028	0.027
420	0.036	0.037	0.037	0.026	0.027	0.026	0.028	0.037	0.027	0.045	0.043	0.046		0.027	0.03	0.027	0.026	0.026	0.026	0.027	0.028	0.027
450	0.036	0.038	0.038	0.026	0.027	0.026	0.028	0.036	0.027	0.046	0.044	0.047		0.026	0.03	0.026	0.026	0.026	0.026	0.027	0.028	0.027
480	0.037	0.039	0.038	0.026	0.027	0.026	0.028	0.032	0.027	0.047	0.045	0.048		0.027	0.03	0.026	0.026	0.026	0.026	0.027	0.028	0.026
510	0.037	0.04	0.039	0.026	0.027	0.026	0.028	0.028	0.027	0.049	0.047	0.049		0.027	0.03	0.026	0.026	0.026	0.026	0.027	0.027	0.027
540	0.038	0.04	0.04	0.026	0.027	0.026	0.028	0.027	0.027	0.049	0.048	0.05		0.027	0.03	0.026	0.026	0.026	0.026	0.027	0.028	0.027
570	0.039	0.041	0.041	0.026	0.027	0.026	0.028	0.026	0.027	0.051	0.049	0.051		0.027	0.03	0.027	0.026	0.026	0.026	0.027	0.028	0.027
600	0.039	0.042	0.041	0.026	0.027	0.026	0.028	0.027	0.027	0.051	0.05	0.052		0.026	0.03	0.026	0.026	0.026	0.026	0.027	0.028	0.027
630	0.04	0.042	0.042	0.026	0.027	0.026	0.028	0.027	0.027	0.057	0.05	0.052		0.026	0.03	0.026	0.026	0.026	0.026	0.027	0.028	0.027
660	0.04	0.043	0.043	0.026	0.027	0.026	0.028	0.027	0.027	0.053	0.051	0.053		0.027	0.03	0.026	0.026	0.026	0.026	0.027	0.028	0.027
690	0.041	0.043	0.043	0.026	0.027	0.026	0.028	0.027	0.027	0.054	0.052	0.053		0.027	0.03	0.026	0.026	0.026	0.026	0.027	0.028	0.027
720	0.041	0.044	0.044	0.026	0.027	0.027	0.028	0.027	0.027	0.055	0.052	0.054		0.027	0.03	0.026	0.026	0.026	0.026	0.027	0.028	0.026
750	0.042	0.044	0.044	0.026	0.027	0.026	0.028	0.028	0.027	0.055	0.053	0.055		0.026	0.03	0.026	0.026	0.026	0.026	0.027	0.028	0.027
780	0.042	0.045	0.045	0.026	0.027	0.026	0.028	0.028	0.027	0.056	0.054	0.056		0.026	0.03	0.026	0.026	0.026	0.026	0.027	0.029	0.027
810	0.042	0.045	0.045	0.026	0.027	0.026	0.028	0.028	0.027	0.057	0.054	0.056		0.027	0.03	0.026	0.026	0.026	0.026	0.027	0.028	0.026
840	0.043	0.046	0.046	0.026	0.027	0.026	0.028	0.028	0.027	0.057	0.055	0.056		0.026	0.03	0.026	0.026	0.026	0.026	0.027	0.028	0.026
870	0.043	0.046	0.046	0.026	0.027	0.026	0.028	0.027	0.027	0.058	0.055	0.057		0.027	0.03	0.026	0.026	0.026	0.026	0.027	0.028	0.027
900	0.043	0.046	0.047	0.026	0.027	0.026	0.028	0.027	0.027	0.058	0.056	0.057		0.026	0.03	0.026	0.026	0.026	0.026	0.027	0.028	0.027
930	0.043	0.047	0.047	0.026	0.027	0.026	0.028	0.027	0.027	0.059	0.056	0.058		0.026	0.03	0.026	0.026	0.026	0.026	0.027	0.028	0.027
960	0.044	0.047	0.047	0.026	0.027	0.026	0.028	0.027	0.027	0.059	0.056	0.058		0.026	0.03	0.026	0.026	0.026	0.026	0.027	0.029	0.027
990	0.044	0.048	0.048	0.026	0.027	0.026	0.028	0.027	0.027	0.059	0.057	0.058		0.026	0.03	0.026	0.026	0.026	0.026	0.027	0.028	0.027
1020	0.044	0.048	0.048	0.026	0.027	0.026	0.028	0.027	0.027	0.06	0.057	0.059		0.027	0.03	0.027	0.026	0.026	0.026	0.027	0.028	0.027
1050	0.044	0.048	0.048	0.026	0.027	0.026	0.028	0.026	0.027	0.06	0.058	0.059		0.027	0.03	0.026	0.026	0.026	0.026	0.027	0.029	0.027
1080	0.045	0.049	0.049	0.026	0.027	0.026	0.028	0.027	0.027	0.06	0.058	0.059		0.027	0.03	0.026	0.026	0.026	0.026	0.028	0.029	0.028
1110	0.045	0.049	0.049	0.026	0.027	0.027	0.028	0.027	0.027	0.061	0.058	0.06		0.027	0.03	0.026	0.026	0.026	0.026	0.028	0.029	0.028
1140	0.045	0.049	0.049	0.026	0.027	0.026	0.028	0.026	0.027	0.061	0.058	0.06		0.026	0.03	0.026	0.026	0.026	0.026	0.028	0.029	0.028
1170	0.045	0.05	0.05	0.026	0.027	0.026	0.028	0.027	0.027	0.061	0.059	0.06		0.027	0.03	0.026	0.026	0.026	0.026	0.028	0.029	0.028
1200	0.046	0.05	0.05	0.026	0.027	0.026	0.028	0.026	0.027	0.062	0.059	0.06		0.027	0.03	0.027	0.026	0.026	0.026	0.028	0.029	0.029
1230	0.046	0.05	0.05	0.026	0.027	0.026	0.028	0.027	0.027	0.062	0.059	0.061		0.027	0.03	0.026	0.026	0.026	0.026	0.029	0.03	0.029
1260	0.046	0.051	0.05	0.026	0.027	0.026	0.028	0.027	0.027	0.062	0.059	0.061		0.027	0.03	0.027	0.026	0.026	0.026	0.029	0.03	0.029
1290	0.046	0.051	0.051	0.026	0.027	0.026	0.028	0.026	0.027	0.063	0.059	0.061		0.027	0.03	0.027	0.026	0.026	0.026	0.029	0.03	0.03
1320	0.047	0.051	0.051	0.026	0.027	0.027	0.028	0.026	0.027	0.063	0.06	0.061		0.027	0.03	0.026	0.026	0.026	0.026	0.029	0.031	0.03
1350	0.047	0.051	0.051	0.026	0.027	0.027	0.028	0.027	0.027	0.064	0.06	0.061		0.027	0.03	0.026	0.026	0.026	0.026	0.029	0.031	0.03
1380	0.047	0.051	0.051	0.026	0.027	0.027	0.028	0.026	0.027	0.063	0.06	0.062		0.027	0.03	0.026	0.026	0.026	0.026	0.03	0.032	0.031
1410	0.047	0.051	0.051	0.026	0.027	0.027	0.028	0.026	0.027	0.063	0.06	0.062		0.026	0.03	0.027	0.026	0.026	0.026	0.03	0.032	0.031
1440	0.047	0.052	0.052	0.026	0.027	0.027	0.028	0.027	0.027	0.064	0.061	0.062		0.026	0.03	0.027	0.026	0.026	0.026	0.03	0.032	0.032
1470	0.048	0.052	0.052	0.026	0.027	0.027	0.028	0.028	0.027	0.064	0.061	0.062		0.027	0.03	0.026	0.026	0.026	0.026	0.031	0.033	0.032
1500	0.048	0.052	0.052	0.026	0.027	0.027	0.028	0.03	0.027	0.064	0.061	0.063		0.027	0.03	0.027	0.026	0.026	0.026	0.031	0.033	0.033
1530	0.048	0.052	0.052	0.026	0.027	0.027	0.028	0.032	0.027	0.064	0.061	0.063		0.026	0.03	0.026	0.026	0.026	0.026	0.031	0.034	0.033
1560	0.048	0.052	0.052	0.026	0.027	0.027	0.028	0.031	0.027	0.064	0.061	0.063		0.027	0.03	0.027	0.026	0.026	0.026	0.032	0.034	0.033
1590	0.048	0.052	0.052	0.026	0.027	0.027	0.028	0.027	0.027	0.064	0.061	0.063		0.027	0.03	0.026	0.026	0.026	0.026	0.032	0.035	0.034
1620	0.048	0.053	0.053	0.026	0.027	0.027	0.028	0.026	0.027	0.064	0.061	0.064		0.027	0.03	0.026	0.026	0.026	0.026	0.032	0.036	0.034
1650	0.048	0.053	0.053	0.026	0.027	0.027	0.028	0.026	0.027	0.065	0.062	0.063		0.026	0.03	0.026	0.026	0.026	0.026	0.032	0.036	0.035
1680	0.049	0.053	0.053	0.026	0.027	0.027	0.028	0.026	0.027	0.064	0.062	0.063		0.027	0.03	0.026	0.026	0.026	0.026	0.033	0.036	0.035
1710	0.049	0.053	0.053	0.026	0.027	0.027	0.028	0.026	0.027	0.065	0.061	0.063		0.027	0.03	0.027	0.026	0.026	0.026	0.033	0.037	0.036
1740	0.049	0.053	0.053	0.026	0.027	0.027	0.028	0.026	0.027	0.066	0.061	0.063		0.027	0.03	0.027	0.026	0.026	0.026	0.033	0.037	0.036
1770	0.049	0.053	0.053	0.026	0.027	0.027	0.028	0.026	0.027	0.065	0.062	0.063		0.027	0.03	0.026	0.026	0.026	0.026	0.034	0.038	0.036
1800	0.049	0.054	0.054	0.026	0.027	0.027	0.028	0.026	0.027	0.065	0.062	0.063		0.027	0.03	0.027	0.026	0.026	0.026	0.034	0.038	0.037
1830	0.049	0.054	0.054	0.026	0.027	0.027	0.028	0.027	0.027	0.065	0.062	0.064		0.027	0.03	0.027	0.026	0.026	0.026	0.034	0.039	0.037
1860	0.049	0.054	0.054	0.026	0.027	0.027	0.028	0.026	0.027	0.066	0.062	0.064		0.027	0.03	0.026	0.026	0.026	0.026	0.035	0.039	0.038
1890	0.05	0.054	0.054	0.026	0.027	0.027	0.028	0.027	0.027	0.066	0.062	0.064		0.027	0.03	0.026	0.026	0.026	0.026	0.035	0.041	0.038
1920	0.049	0.054	0.054	0.026	0.027	0.027	0.028	0.026	0.027	0.067	0.062	0.064		0.027	0.03	0.026	0.026	0.026	0.026	0.035	0.04	0.039
1950	0.049	0.054	0.054	0.026	0.027	0.027	0.028	0.027	0.027	0.066	0.062	0.064		0.027	0.03	0.026	0.028	0.026	0.026	0.036	0.041	0.039
1980	0.05	0.054	0.054	0.026	0.027	0.027	0.028	0.026	0.027	0.066	0.063	0.064		0.027	0.03	0.026	0.029	0.026	0.026	0.036	0.041	0.04
2010	0.05	0.055	0.055	0.026	0.027	0.027	0.028	0.026	0.027	0.066	0.062	0.064		0.027	0.03	0.026	0.026	0.026	0.026	0.036	0.041	0.04
2040	0.05	0.054	0.055	0.026	0.027	0.027	0.028	0.026	0.027	0.066	0.063	0.064		0.027	0.03	0.026	0.026	0.026	0.026	0.036	0.042	0.04
2070	0.05	0.055	0.055	0.026	0.027	0.027	0.028	0.027	0.027	0.066	0.063	0.064		0.027	0.03	0.027	0.026	0.026	0.026	0.037	0.042	0.041
2100	0.05	0.055	0.055	0.026	0.027	0.027	0.028	0.027	0.027	0.066	0.063	0.064		0.027	0.03	0.027	0.026	0.026	0.026	0.037	0.043	0.041
2130	0.05	0.055	0.055	0.026	0.027	0.027	0.028	0.026	0.027	0.066	0.063	0.064		0.027	0.03	0.026	0.026	0.026	0.026	0.037	0.043	0.041
2160	0.05	0.055	0.055	0.026	0.027	0.027	0.028	0.027	0.027	0.066	0.063	0.064		0.027	0.03	0.026	0.026	0.026	0.026	0.038	0.043	0.041
2190	0.05	0.055	0.055	0.026	0.027	0.027	0.028	0.026	0.027	0.066	0.063	0.064		0.027	0.03	0.026	0.026	0.026	0.026	0.038	0.044	0.042
2220	0.05	0.055	0.055	0.026	0.027	0.027	0.028	0.026	0.027	0.066	0.063	0.064		0.027	0.03	0.026	0.026	0.026	0.026	0.038	0.044	0.042
2250	0.05	0.055	0.056	0.026	0.027	0.027	0.028	0.027	0.027	0.067	0.063	0.064		0.027	0.03	0.026	0.026	0.026	0.026	0.038	0.045	0.043
2280	0.05	0.055	0.056	0.026	0.027	0.027	0.028	0.026	0.027	0.067	0.063	0.065		0.027	0.03	0.026	0.026	0.026	0.026	0.039	0.045	0.043
2310	0.05	0.055	0.056	0.026	0.027	0.027	0.028	0.026	0.027	0.067	0.063	0.065		0.027	0.03	0.026	0.026	0.026	0.026	0.039	0.045	0.043
2340	0.051	0.056	0.056	0.026	0.027	0.027	0.028	0.026	0.027	0.067	0.063	0.065		0.027	0.03	0.027	0.026	0.026	0.026	0.039	0.046	0.043
2370	0.051	0.055	0.056	0.026	0.027	0.027	0.028	0.026	0.027	0.067	0.063	0.065		0.027	0.03	0.027	0.03	0.026	0.026	0.039	0.046	0.043
2400	0.051	0.056	0.056	0.026	0.027	0.027	0.028	0.027	0.027	0.067	0.063	0.064		0.027	0.03	0.027	0.026	0.026	0.026	0.04	0.046	0.044
2430	0.051	0.056	0.056	0.026	0.027	0.027	0.028	0.027	0.027	0.067	0.063	0.065		0.027	0.03	0.026	0.026	0.026	0.026	0.04	0.046	0.044
2460	0.051	0.056	0.056	0.026	0.027	0.027	0.028	0.027	0.027	0.067	0.063	0.065		0.027	0.03	0.026	0.026	0.026	0.026	0.04	0.047	0.044
2490	0.051	0.056	0.056	0.026	0.027	0.027	0.028	0.029	0.027	0.067	0.063	0.065		0.027	0.03	0.026	0.026	0.026	0.026	0.04	0.049	0.044
2520	0.051	0.056	0.056	0.026	0.027	0.027	0.028	0.032	0.027	0.067	0.063	0.065		0.027	0.03	0.026	0.026	0.026	0.026	0.04	0.048	0.045
2550	0.051	0.056	0.056	0.026	0.027	0.027	0.028	0.03	0.027	0.069	0.064	0.065		0.027	0.03	0.026	0.026	0.026	0.026	0.041	0.048	0.045
2580	0.051	0.056	0.056	0.026	0.027	0.027	0.028	0.027	0.027	0.068	0.063	0.065		0.027	0.03	0.027	0.026	0.026	0.026	0.041	0.048	0.045
2610	0.051	0.056	0.057	0.026	0.027	0.027	0.028	0.026	0.027	0.068	0.063	0.065		0.027	0.03	0.026	0.026	0.026	0.026	0.041	0.048	0.045
2640	0.052	0.057	0.057	0.026	0.027	0.027	0.028	0.027	0.027	0.068	0.063	0.065		0.027	0.03	0.026	0.026	0.026	0.026	0.041	0.048	0.045
2670	0.051	0.057	0.057	0.026	0.027	0.027	0.028	0.027	0.027	0.068	0.064	0.065		0.027	0.03	0.026	0.026	0.026	0.026	0.041	0.05	0.046
2700	0.051	0.057	0.057	0.026	0.027	0.027	0.028	0.026	0.027	0.068	0.064	0.065		0.027	0.03	0.027	0.026	0.026	0.026	0.042	0.049	0.046
2730	0.051	0.057	0.057	0.026	0.027	0.027	0.028	0.026	0.027	0.069	0.063	0.065		0.027	0.03	0.026	0.026	0.026	0.026	0.042	0.049	0.046
2760	0.051	0.057	0.057	0.026	0.027	0.027	0.028	0.027	0.027	0.069	0.064	0.065		0.027	0.03	0.026	0.026	0.026	0.026	0.042	0.049	0.046
2790	0.051	0.057	0.057	0.026	0.027	0.027	0.028	0.027	0.027	0.069	0.064	0.066		0.027	0.03	0.027	0.026	0.026	0.026	0.042	0.049	0.046
2820	0.051	0.057	0.057	0.026	0.027	0.027	0.028	0.027	0.027	0.069	0.064	0.065		0.027	0.03	0.026	0.026	0.026	0.026	0.042	0.05	0.046
2850	0.052	0.057	0.057	0.026	0.027	0.027	0.028	0.027	0.027	0.069	0.064	0.065		0.027	0.03	0.027	0.026	0.026	0.026	0.042	0.05	0.046
2880	0.052	0.057	0.057	0.026	0.027	0.027	0.028	0.027	0.027	0.069	0.063	0.065		0.027	0.03	0.026	0.026	0.026	0.026	0.043	0.05	0.046
2910	0.052	0.057	0.057	0.026	0.027	0.027	0.028	0.027	0.027	0.069	0.064	0.065		0.027	0.03	0.026	0.026	0.026	0.026	0.043	0.05	0.046
2940	0.052	0.057	0.057	0.026	0.027	0.027	0.028	0.027	0.027	0.068	0.064	0.066		0.027	0.03	0.027	0.026	0.026	0.026	0.043	0.051	0.046
2970	0.052	0.057	0.057	0.026	0.027	0.027	0.028	0.027	0.027	0.069	0.064	0.066		0.027	0.03	0.026	0.026	0.026	0.026	0.043	0.051	0.047
3000	0.052	0.058	0.058	0.026	0.027	0.027	0.028	0.027	0.027	0.069	0.064	0.065		0.027	0.03	0.027	0.026	0.026	0.026	0.043	0.051	0.047
3030	0.052	0.058	0.058	0.026	0.027	0.027	0.028	0.027	0.027	0.069	0.064	0.065		0.027	0.03	0.026	0.026	0.026	0.026	0.043	0.051	0.047
3060	0.052	0.057	0.058	0.026	0.027	0.027	0.028	0.028	0.028	0.069	0.064	0.065		0.027	0.03	0.027	0.026	0.026	0.026	0.043	0.051	0.047
3090	0.052	0.058	0.057	0.026	0.027	0.027	0.028	0.028	0.028	0.069	0.064	0.065		0.027	0.03	0.026	0.026	0.026	0.026	0.043	0.051	0.047
3120	0.052	0.057	0.058	0.026	0.027	0.027	0.028	0.029	0.028	0.069	0.064	0.065		0.027	0.03	0.027	0.027	0.027	0.027	0.043	0.051	0.047
3150	0.052	0.058	0.058	0.026	0.027	0.027	0.028	0.029	0.028	0.069	0.064	0.065		0.027	0.03	0.027	0.027	0.027	0.027	0.043	0.051	0.047
3180	0.052	0.058	0.058	0.026	0.027	0.027	0.028	0.031	0.028	0.069	0.064	0.065		0.027	0.03	0.027	0.027	0.027	0.027	0.044	0.051	0.048
3210	0.052	0.058	0.058	0.026	0.027	0.027	0.028	0.032	0.028	0.069	0.064	0.065		0.027	0.03	0.027	0.027	0.027	0.027	0.044	0.052	0.047
3240	0.052	0.058	0.058	0.026	0.027	0.027	0.028	0.033	0.028	0.068	0.064	0.065		0.027	0.03	0.027	0.027	0.027	0.027	0.044	0.052	0.047
3270	0.052	0.058	0.058	0.026	0.027	0.027	0.028	0.034	0.029	0.068	0.064	0.065		0.027	0.03	0.027	0.027	0.027	0.027	0.044	0.052	0.048
3300	0.052	0.058	0.058	0.026	0.027	0.027	0.029	0.033	0.029	0.068	0.064	0.065		0.027	0.03	0.027	0.027	0.028	0.027	0.044	0.052	0.047
3330	0.052	0.058	0.058	0.026	0.027	0.027	0.029	0.032	0.029	0.068	0.064	0.065		0.027	0.03	0.027	0.028	0.028	0.028	0.044	0.052	0.048
3360	0.052	0.058	0.058	0.026	0.027	0.027	0.029	0.032	0.029	0.068	0.064	0.065		0.027	0.03	0.026	0.028	0.028	0.028	0.044	0.052	0.048
3390	0.052	0.058	0.058	0.026	0.027	0.027	0.029	0.032	0.03	0.068	0.064	0.065		0.027	0.03	0.027	0.032	0.028	0.028	0.044	0.052	0.048
3420	0.052	0.058	0.058	0.026	0.027	0.027	0.029	0.032	0.029	0.068	0.064	0.065		0.027	0.03	0.026	0.028	0.028	0.028	0.044	0.052	0.047
3450	0.052	0.058	0.058	0.026	0.027	0.027	0.029	0.032	0.03	0.068	0.064	0.065		0.027	0.03	0.026	0.028	0.029	0.028	0.044	0.052	0.048
3480	0.052	0.058	0.058	0.026	0.027	0.027	0.03	0.033	0.03	0.068	0.064	0.065		0.027	0.03	0.027	0.028	0.029	0.029	0.044	0.052	0.048
3510	0.053	0.058	0.059	0.026	0.027	0.027	0.03	0.033	0.03	0.068	0.064	0.066		0.027	0.03	0.027	0.029	0.029	0.029	0.044	0.052	0.048
3540	0.052	0.058	0.058	0.026	0.027	0.027	0.03	0.033	0.03	0.068	0.064	0.065		0.027	0.03	0.026	0.029	0.029	0.029	0.045	0.052	0.048
3570	0.052	0.058	0.059	0.026	0.027	0.027	0.03	0.033	0.03	0.068	0.064	0.065		0.027	0.03	0.027	0.029	0.029	0.029	0.045	0.052	0.048
3600	0.053	0.058	0.058	0.026	0.028	0.027	0.03	0.033	0.031	0.067	0.064	0.066		0.027	0.03	0.027	0.033	0.029	0.029	0.045	0.053	0.048

## Sheet: Extended Figure 1D
Plotted data						Repeats for estimating rate
Time (seconds)	Substrate alone	No Txnl1	15 uM Txnl1				Time (seconds)	Substrate alone	Substrate alone	Substrate alone	+ 26S (200 nM)	+ 26S (200 nM)	+ 26S (200 nM)	+ 26S (200 nM) + TXNL1 (15 uM)	+ 26S (200 nM) + TXNL1 (15 uM)	+ 26S (200 nM) + TXNL1 (15 uM)
0	9064364	8874491	9218878				0	3656574	3632265	3557494	3196717	3147177	2986218	3312740	3417345	3406296
5	9072467	8881121	9204145				5	3687882	3673333	3594879	3229130	3165778	3001503	3332262	3399666	3419924
10	9084990	8888119	9184807				10	3690276	3710534	3628581	3248651	3168724	3073143	3340917	3412189	3430605
15	9076887	8868598	9139871				15	3697827	3744421	3607955	3247915	3151597	3073327	3328763	3408321	3461176
20	9084806	8857364	9112247				20	3729503	3799301	3612007	3267068	3164488	3072959	3337050	3409242	3476278
25	9091805	8842999	9078913				25	3756023	3866521	3627845	3272593	3153254	3107213	3342022	3422686	3488617
30	9094751	8831213	9052946				30	3763205	3902065	3641289	3269093	3152518	3081246	3339444	3428395	3472042
35	9098250	8813349	9016850				35	3762469	3912931	3655469	3266699	3156938	3075353	3331709	3429684	3457862
40	9098250	8791617	8999354				40	3763574	3905196	3650313	3257675	3162831	3074985	3321396	3423975	3464123
45	9101013	8766387	8960864				45	3758233	3884753	3646445	3250493	3163568	3063382	3309794	3421950	3471490
50	9125322	8729922	8929004				50	3764863	3877019	3643867	3246625	3165593	3053622	3311083	3413846	3458414
55	9127164	8718688	8906351				55	3759706	3864127	3643130	3247362	3168356	3048465	3298928	3395614	3443865
60	9138214	8689959	8858837				60	3752155	3855471	3645340	3243863	3164857	3033364	3295245	3394877	3440918
65	9142265	8649627	8833607				65	3760443	3839081	3649208	3231708	3154359	3021393	3290456	3376277	3425817
70	9157919	8618135	8814085				70	3754550	3821769	3651234	3217528	3146993	3013474	3274618	3372225	3410716
75	9161787	8607269	8786277				75	3758417	3815324	3652523	3206662	3134101	3001503	3274066	3367069	3398929
80	9168233	8572831	8762888				80	3749025	3804642	3651049	3195796	3123236	2995978	3261174	3361728	3384933
85	9178362	8542628	8727897				85	3744052	3792119	3649208	3189535	3110897	2988059	3251782	3348284	3380144
90	9179651	8537103	8710585				90	3742211	3793408	3649024	3183641	3094874	2981429	3236681	3345153	3371857
95	9180940	8512609	8683697				95	3737975	3797828	3655838	3170934	3083825	2967985	3232997	3330420	3354546
100	9184439	8489220	8656625				100	3735397	3795986	3658600	3156938	3071486	2964670	3218448	3313109	3342759
105	9184807	8480012	8639498				105	3734476	3799854	3661731	3140179	3056384	2960066	3202058	3306663	3333183
110	9188859	8467489	8616477				110	3735028	3802248	3657495	3123420	3047913	2989407	3197085	3293403	3323054
115	9188491	8463437	8606533				115	3738896	3803537	3659889	3110344	3032259	2947912	3183457	3279591	3303900
120	9183702	8459938	8591615				120	3736686	3807220	3664125	3095611	3020472	2966975	3171118	3260254	3294508
125	9181861	8433787	8561412				125	3739080	3815876	3660074	3078115	3007581	2963467	3157306	3261727	3281064
130	9189411	8433787	8549073				130	3737054	3821769	3672597	3060252	2997820	2952877	3144230	3246441	3274066
135	9179651	8421632	8528079				135	3737238	3813114	3667993	3055832	2988796	2944687	3135022	3236681	3260069
140	9184623	8414265	8503032				140	3739816	3827663	3681252	3038336	2971853	2940709	3125814	3224894	3248835
145	9180756	8409293	8486826				145	3740369	3828215	3675175	3027286	2962645	2932310	3119552	3209977	3235207
150	9180572	8398059	8454781				150	3739448	3822690	3686041	3010896	2990464	2923624	3105556	3201137	3223973
155	9174126	8381116	8443916				155	3741106	3825453	3680516	2996347	2972218	2916008	3092664	3192481	3209056
160	9158472	8353491	8417028				160	3742211	3821217	3684015	2982903	2959489	2903214	3083825	3179037	3205189
165	9159024	8331760	8387746				165	3743500	3827479	3687330	2967249	2949812	2884120	3071117	3173144	3184010
170	9147238	8298058	8360305				170	3745341	3822874	3691566	2955094	2934253	2874887	3057305	3161542	3169645
175	9149816	8271723	8322368				175	3743500	3826926	3694696	2935941	2917455	2865601	3041835	3147177	3160805
180	9126243	8240231	8312791				180	3741842	3822322	3702984	2963493	2906957	2852911	3031338	3131523	3149203
185	9122744	8221446	8284430				185	3744052	3831530	3709245	2951756	2890667	2842008	3025997	3125630	3138521
190	9112615	8189033	8258831				190	3749761	3835213	3708509	2934188	2878460	2825106	3011448	3107766	3125446
195	9110221	8165644	8231759				195	3744052	3835766	3715139	2919060	2861545	2814516	2999293	3094874	3106108
200	9099539	8131942	8200451				200	3742026	3832451	3714954	2902835	2848268	2795801	2987691	3081983	3092112
205	9087385	8115183	8171169				205	3745710	3829136	3716428	2886755	2831901	2783437	2972221	3063198	3085114
210	9084254	8079455	8140598				210	3747736	3830425	3722689	2876791	2817229	2771882	2998680	3060436	3070933
215	9083149	8062881	8120156				215	3744052	3829320	3727846	2857124	2800965	2750911	2948096	3039073	3056200
220	9080939	8037098	8091794				220	3750498	3836318	3728214	2841734	2778442	2739199	2974383	3035021	3037968
225	9089779	8017576	8055330				225	3747736	3831898	3733923	2826710	2767330	2723562	2961967	3018078	3026181
230	9082228	7991609	8021260				230	3750314	3837792	3731897	2811047	2748420	2710611	2953399	3005371	3016236
235	9082412	7963248	7998055				235	3754181	3839449	3734660	2793062	2728570	2693578	2933875	2992663	3035197
240	9104328	7936728	7978349				240	3756575	3842948	3729503	2777359	2718462	2674616	2925124	2983087	3013522
245	9097882	7891792	7945937				245	3750866	3842396	3734292	2758736	2702017	2665251	2911456	2965223	3010966
250	9098803	7882032	7907815				250	3753445	3836134	3736686	2738482	2681384	2648962	2894449	2987125	2957856
255	9097329	7831202	7891056				255	3752708	3842580	3736317	2729287	2665212	2636064	2883859	2974357	2979900
260	9110589	7793449	7864352				260	3756575	3840370	3740553	2713650	2648336	2614662	2870831	2959685	2969819
265	9114825	7756248	7830834				265	3757865	3849394	3735949	2697517	2633338	2602285	2855441	2942522	2956711
270	9114641	7719967	7811681				270	3754365	3849947	3738896	2678854	2619957	2586765	2839595	2933601	2942222
275	9119613	7674663	7785161				275	3754734	3845527	3744605	2659943	2597825	2576514	2824375	2913321	2920246
280	9120350	7641514	7766561				280	3766520	3852893	3732450	2641946	2579905	2553952	2812038	2901831	2907583
285	9129926	7603576	7735990				285	3766520	3851051	3740185	2624822	2569641	2544445	2796818	2889141	2895780
290	9129742	7563244	7708733				290	3770940	3846079	3741106	2603198	2551005	2530320	2786724	2872252	2869983
295	9125507	7536724	7677057				295	3768178	3848473	3737054	2589361	2532368	2518113	2772221	2861219	2860554
300	9137477	7506521	7650353				300	3765599	3857497	3742579	2571832	2516665	2501615	2759505	2841147	2848255
305	9137661	7477055	7620335				305	3769099	3858234	3744789	2550705	2500089	2489669	2743085	2826775	2831249
310	9134715	7438749	7593631				310	3770204	3858234	3741290	2536541	2478153	2474762	2727422	2811490	2816250
315	9136188	7417754	7568953				315	3769283	3862101	3739264	2519717	2466767	2461029	2715254	2800770	2799270
320	9130295	7399522	7542065				320	3776465	3861549	3744605	2501432	2452186	2443083	2699708	2782524	2780659
325	9144844	7363610	7514993				325	3779964	3858971	3740737	2486095	2437645	2425581	2682284	2769000	2766991
330	9146133	7338564	7483685				330	3774623	3861365	3743500	2466689	2419190	2411796	2667273	2753715	2758670
335	9146685	7311492	7459560				335	3780517	3864495	3748288	2449891	2398728	2393537	2651218	2739747	2740164
340	9138951	7297127	7432856				340	3773703	3870020	3745894	2432141	2381695	2381708	2641163	2717771	2731478
345	9147790	7273002	7404310				345	3777202	3870205	3749393	2413634	2368601	2369631	2628108	2705616	2716571
350	9145396	7245377	7375213				350	3782358	3871494	3752708	2399680	2350394	2354294	2618327	2690435	2697048
355	9157551	7221620	7350166				355	3778675	3872783	3752524	2379399	2335657	2335748	2599207	2674029	2684162
360	9138582	7203019	7325857				360	3781622	3873704	3756391	2363019	2324793	2324167	2580153	2657257	2666308
365	9143370	7177236	7298416				365	3785305	3879044	3757680	2342126	2303287	2308621	2565611	2642832	2654557
370	9138766	7146297	7270055				370	3788804	3879413	3758417	2327128	2288393	2297301	2550092	2624430	2642415
375	9138582	7123829	7234880				375	3791014	3879044	3756023	2309065	2272456	2282981	2539867	2613201	2620687
380	9133610	7104307	7212412				380	3786778	3880334	3761916	2291628	2257184	2265635	2522012	2591004	2601633
385	9133241	7078524	7191601				385	3786594	3884201	3756760	2276838	2240503	2251341	2507106	2579997	2592699
390	9135820	7058819	7155321				390	3791751	3889726	3770019	2257014	2223379	2241456	2495577	2569315	2574623
395	9122192	7034693	7131379				395	3789357	3888621	3766704	2237830	2202930	2227240	2476249	2551526	2559664
400	9123665	7014988	7109280				400	3793592	3886779	3763389	2220184	2187606	2210259	2465659	2535680	2539606
405	9130663	6976866	7081655				405	3795250	3891568	3766520	2204730	2173807	2194596	2445913	2520891	2524490
410	9118140	6961949	7053478				410	3800775	3888253	3769283	2188479	2155183	2181541	2428359	2505619	2509179
415	9117403	6933956	7018303				415	3806300	3886227	3776649	2174081	2140342	2167286	2415134	2489043	2498759
420	9126612	6903937	7003201				420	3804458	3890831	3770388	2156266	2121992	2151467	2401714	2474931	2474905
425	9111510	6881469	6981838				425	3807589	3892857	3778491	2140159	2109824	2136625	2387942	2458081	2468045
430	9109484	6860106	6949794				430	3811088	3894698	3772598	2125591	2092009	2120844	2371600	2441218	2449291
435	9110958	6836901	6932114				435	3810720	3896356	3778859	2108989	2076971	2107294	2351242	2424955	2430954
440	9100276	6809277	6901727				440	3816060	3890831	3785489	2087444	2058791	2094056	2338944	2411196	2417104
445	9102302	6778521	6874102				445	3810904	3893041	3785673	2075354	2043819	2074493	2321207	2392546	2403866
450	9108011	6756053	6848688				450	3819928	3902802	3780701	2064516	2030581	2065429	2312195	2378500	2387851
455	9097698	6726403	6821063				455	3818270	3904091	3787515	2047862	2017892	2056091	2297575	2365719	2370453
460	9104144	6695095	6793439				460	3821769	3898750	3790093	2029942	1997768	2036985	2278416	2348934	2356511
465	9096961	6669865	6773365				465	3827110	3902249	3785121	2011762	1984883	2018648	2263431	2326084	2337470
470	9096593	6633953	6743899				470	3823611	3901697	3789541	1995812	1968124	2010106	2246959	2313029	2320581
475	9090515	6606144	6723272				475	3820296	3907774	3786594	1981505	1954391	1997155	2231505	2302126	2304383
480	9098250	6576309	6697121				480	3832635	3908879	3791198	1966611	1939392	1984230	2215880	2283437	2284155
485	9096961	6546475	6665076				485	3826558	3910168	3791198	1952004	1923377	1967511	2204847	2270578	2266952
490	9081491	6516456	6638557				490	3828215	3906853	3797644	1940279	1909161	1954469	2187188	2251889	2259310
495	9087016	6479992	6617930				495	3832451	3904643	3798933	1925699	1894163	1944257	2175933	2236330	2248211
500	9083333	6455314	6593805				500	3823243	3900960	3800406	1900762	1880534	1934006	2159879	2221514	2224123
505	9079834	6417192	6556972				505	3829873	3906669	3803353	1896733	1866528	1920130	2145885	2209516	2211981
510	9087016	6386252	6536346				510	3834477	3911457	3803906	1879830	1854855	1905588	2130678	2191466	2198339
515	9083333	6364337	6501170				515	3836871	3917166	3803721	1863515	1840796	1888568	2116619	2178124	2185310
520	9075598	6331556	6476124				520	3830425	3914772	3802616	1846743	1827597	1879609	2101594	2161496	2170195
525	9076887	6299143	6452551				525	3842027	3913483	3805195	1837953	1815938	1867193	2091200	2145963	2153814
530	9072467	6261573	6425847				530	3839633	3914588	3809062	1822524	1801501	1857268	2081758	2132073	2136116
535	9088858	6240579	6395645				535	3839449	3916798	3817349	1805544	1794993	1841722	2070424	2120336	2122174
540	9072651	6214980	6369862				540	3842948	3915877	3819928	1796819	1781051	1829854	2055517	2105872	2106955
545	9077440	6184593	6340764				545	3844422	3915693	3816797	1782277	1761162	1820385	2043049	2090365	2087066
550	9087200	6150891	6315902				550	3846816	3914956	3816981	1766183	1751629	1808009	2025286	2076997	2074493
555	9087937	6118662	6288277				555	3843317	3916061	3819191	1752202	1738665	1792997	2007184	2058869	2060408
560	9076151	6098956	6264888				560	3845342	3919745	3820112	1744521	1726901	1782812	1995551	2045136	2045919
565	9079466	6068385	6235238				565	3850867	3916430	3820112	1730762	1715216	1770474	1983109	2031833	2028990
570	9078176	6038735	6204114				570	3853077	3919560	3823611	1712333	1704117	1759558	1968489	2014996	2014605
575	9076703	6016819	6186618				575	3849947	3928769	3825269	1702826	1689171	1748446	1950530	2005815	2003754
580	9078913	5987721	6150707				580	3851420	3926190	3827479	1691975	1676807	1735313	1933119	1994794	1988795
585	9078545	5956782	6128054				585	3854919	3923244	3827479	1682859	1665722	1722936	1920273	1976575	1974697
590	9075966	5932841	6098404				590	3858234	3927848	3833740	1672699	1655549	1711107	1903280	1966063	1963168
595	9075046	5912398	6071884				595	3858234	3930242	3828952	1653567	1645350	1697739	1889807	1955030	1949461
600	9079834	5885695	6048311				600	3854551	3918824	3832083	1644659	1633743	1691388	1873635	1943227	1937593
605	9073572	5855492	6016819				605	3861549	3921402	3831530	1634747	1621523	1675386	1864910	1930511	1926064
610	9067311	5834313	5996930				610	3861917	3910536	3836687	1623596	1612289	1665135	1851686	1913700	1912070
615	9069705	5800795	5966543				615	3859339	3935583	3840738	1615276	1599299	1654701	1835879	1899354	1897554
620	9063627	5783115	5945732				620	3860260	3938345	3841107	1605429	1587105	1643368	1816368	1887016	1883638
625	9068784	5752176	5917371				625	3871678	3934109	3843685	1591761	1577780	1632895	1805883	1876674	1875096
630	9067495	5724920	5890299				630	3870205	3933557	3846079	1582436	1568155	1622462	1789137	1863097	1853629
635	9064548	5703741	5860096				635	3861733	3918824	3839449	1573750	1561882	1612446	1775273	1846221	1840026
640	9061602	5673354	5838180				640	3859155	3924533	3842396	1561504	1552466	1600995	1755293	1837718	1829502
645	9064732	5652727	5817554				645	3868915	3931347	3840738	1554396	1541224	1596574	1744703	1826919	1813943
650	9055524	5629154	5790850				650	3868363	3935767	3844053	1548214	1530921	1583114	1732770	1814986	1797145
655	9061233	5589191	5765067				655	3871310	3937424	3838897	1535329	1521048	1574755	1719872	1802661	1786033
660	9057734	5567091	5740389				660	3873519	3935399	3852709	1525652	1513445	1563408	1705682	1788902	1766209
665	9044474	5541492	5713133				665	3870757	3930426	3849578	1516875	1508384	1556313	1694649	1783685	1752789
670	9046132	5514604	5692691				670	3878124	3934294	3848473	1510249	1499607	1545736	1681802	1770213	1739252
675	9051288	5486980	5668750				675	3884017	3937424	3849578	1501133	1488730	1537103	1667587	1760484	1728949
680	9035635	5452173	5643151				680	3879781	3939266	3856576	1493830	1481192	1529173	1656631	1748290	1710534
685	9046500	5428047	5618289				685	3877203	3946448	3846632	1486174	1473797	1519092	1641307	1741886	1697609
690	9039318	5404474	5592506				690	3876282	3947185	3858418	1476706	1465581	1516340	1632478	1728349	1682350
695	9034345	5380165	5565986				695	3878124	3944791	3857129	1474397	1456765	1507524	1618575	1716885	1669347
700	9026611	5351988	5541861				700	3875177	3936319	3855103	1464733	1454534	1496060	1610281	1706321	1654819
705	9034898	5325100	5519393				705	3883280	3947001	3865048	1455760	1449070	1492239	1596861	1693370	1643850
710	9026242	5299685	5492320				710	3881991	3943870	3852341	1448157	1443410	1483866	1586049	1682428	1630795
715	9027900	5274086	5467458				715	3880702	3940003	3867995	1443436	1431933	1477958	1574089	1671447	1624222
720	9018507	5236885	5440018				720	3874256	3944791	3861733	1439093	1424525	1466598	1566564	1661274	1609589
725	9016850	5220310	5421970				725	3884385	3951237	3863390	1431933	1420821	1458617	1556000	1650684	1598869
730	9019060	5190107	5396187				730	3889542	3944238	3864864	1428281	1412566	1452409	1546454	1636795	1588696
735	9020901	5161378	5366721				735	3893225	3940371	3866521	1421304	1411353	1448327	1538407	1625018	1577832
740	9006168	5139278	5340938				740	3885674	3950316	3864127	1416778	1399511	1438662	1526291	1612785	1566147
745	9014456	5114969	5318838				745	3889910	3950684	3872783	1412240	1393733	1431085	1517462	1604855	1555113
750	9009115	5088081	5292503				750	3880702	3949579	3872230	1402928	1392781	1424747	1508410	1594982	1546754
755	9007642	5064139	5271692				755	3883280	3958051	3870757	1399380	1388530	1420078	1500533	1583049	1537937
760	9007642	5038172	5245909				760	3886779	3954736	3870389	1394868	1382478	1411861	1492056	1576333	1530269
765	9002301	5011653	5219942				765	3887148	3946633	3874072	1389247	1375214	1407323	1480449	1566356	1520500
770	9007273	4984765	5199500				770	3889358	3951605	3873151	1385973	1371314	1400841	1473510	1557213	1512075
775	9001380	4962481	5179610				775	3886227	3960261	3870205	1383261	1369619	1401089	1467394	1548579	1502920
780	9003590	4938908	5144803				780	3895803	3954920	3875177	1382061	1368171	1393264	1460651	1539763	1498603
785	9009115	4914598	5123072				785	3894514	3957682	3880886	1377183	1359772	1387812	1452813	1528678	1488665
790	8995855	4882922	5102630				790	3899487	3952157	3879781	1374366	1356303	1381630	1444218	1519183	1480918
795	8991251	4855113	5068559				795	3890278	3950500	3874993	1371471	1350552	1377822	1439119	1513758	1473119
800	8985358	4841117	5052721				800	3894330	3953447	3880518	1363280	1348178	1371379	1426547	1504211	1467707
805	9007089	4810914	5023807				805	3898750	3950500	3878124	1359681	1346013	1367063	1424890	1495721	1459308
810	8984069	4790840	4998393				810	3895619	3959156	3879044	1354477	1339375	1361415	1415813	1488287	1454235
815	8990883	4760453	4983476				815	3895619	3966706	3882544	1353225	1336818	1358872	1413179	1477280	1448353
820	8993461	4733381	4955483				820	3897277	3964681	3882175	1351804	1332449	1349352	1406371	1471137	1441649
825	8986463	4721594	4930989				825	3900960	3960445	3882912	1350904	1330989	1345961	1400606	1467381	1434867
830	8978360	4687340	4909810				830	3901328	3956577	3883833	1345465	1326946	1342831	1392807	1460064	1429716
835	8981490	4666161	4892867				835	3900039	3956946	3894514	1343561	1324794	1338840	1389495	1452865	1424173
840	8982595	4641667	4864137				840	3902433	3966154	3885306	1341083	1325016	1336662	1382400	1443488	1415657
845	8980754	4614411	4844432				845	3906669	3967627	3897092	1334667	1317738	1332449	1380065	1438806	1414144
850	8973019	4598757	4817728				850	3905380	3970758	3893962	1334680	1315951	1330011	1374731	1432624	1408405
855	8971361	4570948	4791024				855	3908695	3970206	3891752	1327741	1313487	1323750	1369280	1424864	1402119
860	8962890	4544060	4773529				860	3908142	3966154	3886411	1324337	1312091	1320986	1365771	1417678	1395859
865	8980570	4525276	4751981				865	3906485	3968180	3892120	1324272	1308661	1317516	1360085	1411327	1394594
870	8969520	4499493	4730250				870	3905012	3974073	3893593	1323437	1304462	1315312	1353695	1407427	1388725
875	8971730	4470211	4708335				875	3897645	3975178	3894514	1318403	1301475	1310513	1352038	1400945	1385360
880	8961416	4458792	4686787				880	3899118	3979414	3892673	1313291	1299336	1307539	1347748	1396707	1382961
885	8959022	4427485	4660452				885	3904827	3972600	3893778	1309991	1299323	1305361	1343052	1388412	1379622
890	8948525	4403727	4640746				890	3903538	3971126	3894698	1307187	1293819	1299819	1340757	1385165	1373831
895	8958654	4379786	4620304				895	3913299	3971863	3894883	1301188	1294380	1295137	1335814	1380874	1370519
900	8953682	4356766	4591206				900	3909247	3977388	3898382	1302153	1290859	1295006	1332202	1373518	1366515
905	8940974	4338165	4572422				905	3909431	3978677	3904827	1296115	1289555	1291028	1329072	1370688	1362694
910	8943184	4311093	4553821				910	3905564	3973152	3900960	1293311	1289959	1287351	1323750	1366750	1358651
915	8942816	4291019	4527486				915	3907958	3984755	3900592	1290102	1286307	1285994	1321990	1362054	1353447
920	8933792	4266157	4510174				920	3909616	3979598	3896724	1288981	1284234	1283908	1320007	1356355	1349808
925	8934713	4241479	4485128				925	3917535	3981071	3900039	1283908	1284494	1280334	1315443	1350708	1346809
930	8926057	4225457	4468737				930	3917166	3984018	3902802	1284899	1283308	1277947	1310891	1350682	1342609
935	8931029	4207040	4446269				935	3907774	3981808	3905196	1278443	1283112	1274804	1311243	1344800	1340731
940	8926425	4182547	4423433				940	3913667	3981808	3906301	1274491	1282812	1273774	1307605	1341683	1336219
945	8923663	4160631	4399676				945	3916430	3981992	3904827	1272835	1274061	1270566	1304709	1338253	1335449
950	8917770	4138716	4377392				950	3905012	3991569	3906853	1272600	1279004	1268622	1301918	1336962	1331028
955	8924584	4118642	4357134				955	3918087	3978677	3911273	1270331	1275613	1265427	1296689	1333793	1328628
960	8912797	4097831	4337060				960	3916061	3982729	3904459	1266040	1273187	1266184	1291889	1331510	1324442
965	8915007	4070759	4325642				965	3918640	3987701	3912746	1261958	1273513	1263562	1292163	1326241	1322290
970	8909851	4051238	4296360				970	3907958	3981440	3909616	1261502	1273748	1260615	1289333	1321859	1322133
975	8907825	4034847	4269656				975	3916430	3981255	3914220	1260876	1267931	1258019	1289463	1321977	1318521
980	8907272	4011458	4258422				980	3922691	3984202	3912562	1254563	1267331	1258137	1287481	1322029	1319003
985	8911876	3992489	4238717				985	3919745	3986412	3912378	1254394	1264945	1257980	1283099	1314191	1312495
990	8902300	3969469	4217538				990	3917351	3990279	3918824	1252737	1261684	1254902	1281221	1313917	1312965
995	8908193	3947553	4196359				995	3923060	3990832	3919560	1249464	1262754	1252138	1279499	1311921	1310356
1000	8892355	3929505	4178495				1000	3935399	3987701	3921402	1249529	1259871	1252555	1276695	1308831	1306835
1005	8891618	3903170	4151791				1005	3926743	3991016	3918455	1246921	1257315	1251498	1274883	1306731	1307018
1010	8893276	3890831	4135769				1010	3925454	3991569	3915509	1242095	1255672	1250690	1274622	1304566	1302883
1015	8883331	3864864	4114038				1015	3924165	3992674	3913851	1240309	1253403	1249946	1267983	1301788	1301671
1020	8892723	3847184	4094516				1020	3923796	3994147	3920297	1238548	1250938	1248838	1270370	1298736	1301801
1025	8880569	3827663	4075731				1025	3928216	3995620	3918640	1236513	1247821	1244834	1268322	1297054	1300079
1030	8884068	3807957	4054184				1030	3923428	3995436	3925085	1234922	1248303	1243308	1264879	1297028	1296610
1035	8876701	3787147	4037425				1035	3933189	3997093	3922875	1232040	1246412	1246112	1263184	1292463	1294432
1040	8873386	3765047	4016431				1040	3933373	3992305	3925822	1231818	1241952	1242721	1261384	1292672	1292150
1045	8875412	3743684	3995620				1045	3926743	3996725	3920481	1228571	1241078	1243347	1258841	1289985	1290781
1050	8870255	3723426	3970574				1050	3930242	3998751	3925822	1227071	1241430	1240843	1257824	1290311	1287833
1055	8872097	3709245	3954367				1055	3936504	3999672	3928585	1228180	1238404	1240504	1257054	1285851	1285629
1060	8875044	3686225	3945159				1060	3938898	3999672	3933925	1225089	1237518	1236879	1259219	1285029	1287207
1065	8876517	3671123	3928216				1065	3937240	3998198	3935767	1224567	1233488	1239604	1254237	1283673	1285825
1070	8871913	3651970	3908695				1070	3943502	4009248	3936135	1223980	1233031	1238809	1254055	1280504	1285107
1075	8870624	3631896	3888253				1075	3943870	3998935	3933373	1223406	1226980	1236187	1250168	1278404	1282408
1080	8864915	3612007	3866521				1080	3937977	4001513	3935399	1217381	1226797	1237974	1249334	1275835	1279317
1085	8860310	3597274	3845342				1085	3937609	4012195	3931347	1217485	1223889	1240517	1247129	1276956	1277439
1090	8856996	3574253	3825821				1090	3944607	4007038	3930242	1216937	1223811	1239317	1247638	1274778	1276448
1095	8856443	3557863	3803353				1095	3944054	4002803	3936504	1217511	1223211	1241587	1245643	1275026	1276891
1100	8850918	3533921	3792303				1100	3947922	4012747	3936319	1215451	1218724	1238861	1243530	1274961	1277008
1105	8852576	3520846	3773887				1105	3946633	4010353	3931899	1214394	1217916	1242056	1243817	1271518	1273344
1110	8848892	3503350	3753997				1110	3946448	4011274	3932268	1212842	1214342	1240126	1240608	1270944	1271739
1115	8851102	3484749	3735028				1115	3948658	4018457	3939450	1210690	1214746	1241365	1242917	1270214	1269209
1120	8849813	3471490	3720479				1120	3939082	4011090	3938529	1209986	1213286	1240895	1240204	1266418	1271205
1125	8834528	3450679	3703352				1125	3947369	4021771	3939266	1209047	1209230	1242604	1237322	1264266	1269848
1130	8839868	3433368	3682726				1130	3954552	4012747	3942397	1209347	1214003	1242839	1236696	1261045	1267292
1135	8849076	3413478	3665598				1135	3952157	4019746	3937240	1206047	1209921	1240635	1234296	1263171	1267736
1140	8847235	3404086	3657864				1140	3956025	4019746	3942581	1208538	1207417	1243791	1234896	1261502	1265558
1145	8839684	3384748	3637421				1145	3961182	4017720	3942028	1206204	1208852	1243073	1234022	1260836	1263953
1150	8833054	3365411	3611823				1150	3949027	4023981	3948843	1204965	1207534	1242408	1232809	1255802	1262819
1155	8834343	3344601	3594327				1155	3949027	4019930	3937240	1205043	1205474	1244573	1232353	1259428	1259858
1160	8841342	3333551	3574806				1160	3950868	4021587	3942213	1202252	1206439	1242473	1230592	1253207	1260523
1165	8826977	3316608	3564124				1165	3951789	4024534	3930426	1199957	1204104	1243999	1226497	1254407	1260758
1170	8825872	3297271	3541288				1170	3951237	4019930	3949027	1197427	1201183	1239722	1227241	1253037	1257067
1175	8827529	3283090	3528212				1175	3952710	4023613	3947001	1198483	1200361	1242630	1225271	1252750	1256846
1180	8827898	3268173	3512558				1180	3951973	4024902	3953262	1199527	1199305	1238678	1228414	1252268	1259245
1185	8830660	3246625	3496168				1185	3960445	4021403	3956025	1198979	1196683	1238496	1227814	1252790	1257250
1190	8822557	3232813	3480330				1190	3963944	4020298	3953815	1198366	1194388	1238743	1224489	1250442	1257015
1195	8810770	3220843	3463202				1195	3964865	4022140	3950868	1197818	1194714	1234727	1222115	1248316	1252985
1200	8825872	3198559	3451047				1200	3959524	4027849	3955841	1195366	1196344	1235835	1223967	1248877	1253885
1205	8815190	3185667	3433736				1205	3962287	4033190	3954736	1195027	1196397	1232027	1223641	1249334	1251694
1210	8818505	3171487	3418082				1210	3964681	4031532	3955841	1193358	1192732	1232301	1221059	1245486	1251394
1215	8817769	3154728	3400218				1215	3967627	4036320	3958235	1194975	1189967	1228258	1220589	1247808	1250129
1220	8817216	3136680	3392299				1220	3961918	4035768	3952342	1194766	1191545	1225793	1218972	1245747	1251394
1225	8809113	3121394	3368910				1225	3962287	4037978	3959156	1191649	1190280	1225297	1219611	1246516	1252646
1230	8810955	3102978	3355466				1230	3969285	4036320	3961734	1195171	1188271	1226445	1218203	1245747	1249360
1235	8809850	3092849	3341838				1235	3970021	4038346	3962655	1190215	1187593	1220928	1217694	1240569	1246243
1240	8811139	3076826	3327473				1240	3969653	4040004	3962839	1191102	1188089	1221463	1216181	1240635	1244299
1245	8809850	3063935	3312188				1245	3964496	4038899	3966706	1191519	1188050	1220081	1215190	1238274	1247469
1250	8795669	3044229	3294508				1250	3966338	4033558	3966522	1190215	1186380	1215503	1212608	1237752	1245447
1255	8793091	3035574	3276092				1255	3974441	4036320	3971126	1190319	1184124	1214642	1212151	1238730	1244208
1260	8797695	3019367	3266147				1260	3966522	4041661	3972600	1188402	1184972	1211786	1212373	1239930	1241808
1265	8803404	3002977	3250861				1265	3970206	4046265	3971126	1185872	1184920	1214120	1210873	1240804	1242813
1270	8798247	2988428	3233550				1270	3975178	4043319	3967259	1187984	1183133	1213547	1211577	1240022	1240778
1275	8795853	2973142	3218448				1275	3981440	4044792	3967075	1184463	1182481	1210560	1211082	1236083	1242382
1280	8790697	2959330	3207951				1280	3981808	4049028	3969837	1188415	1184046	1209021	1208982	1231844	1242030
1285	8796958	2945886	3184378				1285	3975915	4047923	3975362	1186759	1183824	1206791	1207965	1234101	1241143
1290	8792906	2934099	3173144				1290	3972784	4048291	3971495	1184124	1181242	1204991	1207456	1234857	1240061
1295	8798984	2925075	3163015				1295	3979045	4041845	3972231	1185311	1180525	1203635	1208578	1233201	1239187
1300	8791801	2906843	3148466				1300	3977756	4049764	3973705	1182024	1180642	1202839	1210403	1230475	1237531
1305	8784803	2893399	3136127				1305	3986412	4044976	3972047	1180694	1178333	1200948	1208669	1229536	1235366
1310	8786277	2877745	3122499				1310	3986412	4051054	3973705	1180485	1177147	1198731	1208095	1230840	1235248
1315	8787934	2865959	3107029				1315	3988438	4045897	3973889	1178360	1179990	1201392	1206347	1228245	1238065
1320	8790144	2849936	3097453				1320	3989174	4056578	3973521	1181333	1174734	1199396	1206439	1227658	1238509
1325	8789960	2838702	3082720				1325	3983650	4048844	3981071	1181033	1175764	1194753	1203426	1225545	1237804
1330	8770623	2822680	3065408				1330	3980703	4053448	3979045	1179038	1174604	1192914	1202018	1225480	1233696
1335	8783330	2808315	3055463				1335	3987701	4053816	3977756	1178333	1175999	1190919	1200531	1223967	1232705
1340	8785540	2795976	3036863				1340	3983097	4047554	3985491	1176260	1173378	1190189	1200022	1226223	1231570
1345	8771359	2831979	3025445				1345	3989911	4055842	3986412	1176338	1175882	1186511	1203570	1227593	1234531
1350	8773938	2770562	3016973				1350	3994331	4056578	3982545	1178699	1173208	1188871	1200218	1226093	1232875
1355	8786277	2806495	3004634				1355	3996725	4057868	3987333	1177981	1172556	1187958	1200961	1223928	1231544
1360	8762519	2799218	2992111				1360	3994515	4056763	3986780	1176886	1174708	1185546	1199031	1223132	1231844
1365	8781304	2783906	2977930				1365	3995989	4056210	3989727	1177434	1173169	1183276	1199227	1221124	1228558
1370	8762888	2769913	2960987				1370	3996541	4056394	3982176	1175543	1172243	1183629	1196749	1224019	1232483
1375	8761046	2755593	2955831				1375	3993410	4052711	3982913	1175086	1170104	1182376	1197336	1220720	1229810
1380	8756074	2750298	2938519				1380	3996725	4059525	3988254	1174877	1170495	1181555	1196136	1221867	1229705
1385	8764177	2734582	2927285				1385	3991384	4064497	3993410	1172947	1167417	1180785	1196775	1221593	1231636
1390	8768044	2721514	2913289				1390	3995620	4063761	3991937	1173260	1169361	1179729	1196657	1222480	1231310
1395	8755153	2709672	2901502				1395	3998751	4064866	3995620	1173951	1169726	1179273	1196644	1219924	1230045
1400	8763993	2697048	2884743				1400	3993963	4061367	3996357	1173078	1170339	1177877	1196123	1220707	1228975
1405	8754416	2684488	2876824				1405	3999672	4054368	4003908	1172582	1169752	1177890	1195301	1218568	1227827
1410	8754785	2675776	2867248				1410	3998935	4058420	4000777	1170365	1168930	1177316	1191884	1216937	1223054
1415	8763993	2661000	2851962				1415	4000777	4063577	3997462	1167900	1164705	1174147	1195027	1217303	1225154
1420	8751101	2652366	2843491				1420	3998014	4068733	3996909	1166035	1167770	1175282	1192327	1215490	1223328
1425	8750365	2639168	2828573				1425	3998567	4073890	3998014	1166231	1165318	1173912	1192419	1215646	1223915
1430	8749628	2629060	2821575				1430	4005381	4070207	4002803	1169974	1165122	1174669	1197309	1214120	1225349
1435	8741709	2617414	2806658				1435	3996357	4066707	4002987	1167743	1165826	1167352	1192158	1218320	1224215
1440	8748155	2610293	2794687				1440	4008696	4074258	4007775	1169204	1166648	1170756	1192536	1215529	1223315
1445	8739315	2596286	2787689				1445	4016431	4072232	4010537	1168904	1166883	1169517	1192627	1214825	1222689
1450	8738946	2588017	2767063				1450	4009801	4078310	4004460	1169387	1162761	1171239	1191258	1212934	1219663
1455	8733422	2578171	2759328				1455	4012747	4076284	4004828	1169413	1163505	1168500	1191688	1210325	1222741
1460	8742998	2563251	2796309				1460	4007038	4077941	4007223	1168826	1164053	1167196	1189680	1211877	1225689
1465	8737657	2553991	2781442				1465	4014957	4081625	4000961	1169387	1162044	1168709	1190123	1212138	1224997
1470	8737289	2540988	2771060				1470	4015326	4074995	4008143	1167326	1161809	1167561	1189654	1210782	1222911
1475	8736921	2532511	2759427				1475	4012932	4070207	4003723	1164561	1163218	1168317	1185872	1214499	1220381
1480	8728817	2521634	2748406				1480	4025271	4080520	4013484	1166257	1164040	1165709	1187202	1213886	1220798
1485	8737657	2510809	2738951				1485	4020851	4080151	4011090	1165005	1160297	1167574	1186915	1212660	1219911
1490	8733790	2500363	2728061				1490	4016983	4083651	4018088	1164509	1161927	1163348	1188950	1213468	1219741
1495	8725871	2489916	2718449				1495	4018088	4086597	4013300	1165657	1160140	1165031	1185741	1212047	1218542
1500	8717399	2483161	2707938				1500	4007775	4090096	4009801	1166844	1158823	1164718	1183785	1208473	1218959
1505	8718136	2475779	2700099				1505	4017720	4087334	4012563	1164953	1157532	1163779	1182598	1210390	1216325
1510	8719793	2463311	2689092				1510	4025271	4083651	4015694	1166465	1158484	1163374	1184724	1209230	1216977
1515	8718136	2455642	2678750				1515	4016431	4085308	4015142	1160936	1160270	1164092	1185898	1208095	1216624
1520	8715189	2446578	2669073				1520	4023613	4081993	4019193	1160662	1159671	1160753	1182963	1205904	1215359
1525	8715742	2433784	2659083				1525	4028217	4089728	4012747	1162422	1158927	1160557	1184711	1207339	1218516
1530	8719978	2428893	2649706				1530	4025455	4088439	4025086	1162735	1159110	1161992	1184685	1210143	1218802
1535	8716110	2415552	2640315				1535	4023245	4095253	4015142	1163140	1156775	1160649	1184307	1207469	1216194
1540	8708191	2405966	2625161				1540	4016615	4096910	4017167	1165057	1156814	1161027	1180877	1208186	1215464
1545	8718504	2397358	2619827				1545	4022876	4097279	4017904	1160962	1153854	1158745	1179794	1204978	1217837
1550	8702850	2386964	2609615				1550	4022876	4093595	4019746	1161757	1154415	1160988	1179807	1207378	1212125
1555	8705060	2379765	2601268				1555	4024350	4092490	4029138	1159292	1156149	1162357	1181111	1205317	1215033
1560	8706534	2372839	2593586				1560	4036689	4086045	4021771	1160897	1155954	1158614	1180733	1205721	1212829
1565	8714453	2357959	2584392				1565	4030611	4091570	4020298	1160988	1157923	1157427	1180929	1204169	1215046
1570	8692905	2354568	2573971				1570	4034847	4095621	4029691	1159240	1154219	1159423	1177799	1203270	1216142
1575	8695300	2345791	2567933				1575	4032821	4102435	4023797	1161953	1153710	1159253	1181698	1204130	1214094
1580	8696773	2335501	2557773				1580	4034663	4105198	4028033	1161249	1154558	1156475	1180146	1207704	1214303
1585	8702850	2326071	2549726				1585	4026928	4105198	4029138	1158523	1152876	1158132	1179625	1204065	1212295
1590	8692353	2318507	2541914				1590	4040740	4094332	4032269	1159475	1152771	1156188	1182207	1202265	1212999
1595	8708375	2315233	2529655				1595	4040925	4107224	4024902	1157806	1152080	1154363	1178751	1202526	1209608
1600	8688854	2303926	2522391				1600	4047554	4106855	4022692	1156671	1154323	1154089	1178555	1202904	1215503
1605	8691248	2296414	2510940				1605	4044055	4105198	4033190	1156619	1154767	1154689	1176482	1198261	1213886
1610	8695300	2287506	2502593				1610	4044608	4103909	4027112	1157675	1154545	1152667	1178073	1199018	1211695
1615	8689038	2281690	2494885				1615	4047739	4105934	4035031	1158249	1153006	1156488	1177394	1203583	1207495
1620	8684250	2269522	2487230				1620	4046449	4114774	4038346	1157649	1153045	1153463	1175660	1200726	1211786
1625	8685171	2266431	2480709				1625	4044424	4107224	4041109	1157506	1150606	1154858	1177329	1201613	1211447
1630	8677988	2259336	2472779				1630	4045160	4099120	4033926	1155132	1150659	1151089	1178086	1200453	1210899
1635	8682776	2250650	2459946				1635	4049028	4105934	4032085	1157858	1153580	1153097	1174069	1199161	1212373
1640	8689591	2241925	2451012				1640	4046634	4112196	4036320	1156567	1150906	1154284	1175190	1198483	1210847
1645	8681856	2238234	2442535				1645	4057499	4109065	4042766	1155784	1153150	1154545	1175308	1198705	1211864
1650	8671542	2228492	2437227				1650	4060446	4102435	4039635	1154962	1152915	1153776	1174199	1198248	1212477
1655	8672279	2220302	2429037				1655	4055473	4118273	4044055	1154936	1150489	1153671	1175608	1197531	1204065
1660	8677252	2211433	2417899				1660	4058604	4112933	4043503	1155849	1148702	1151272	1172243	1196683	1206726
1665	8675042	2205499	2410296				1665	4049028	4113301	4037241	1153111	1147463	1151832	1174499	1197544	1205161
1670	8670622	2201717	2400162				1670	4055289	4114774	4043134	1152771	1149915	1150737	1174734	1194127	1207286
1675	8669148	2190788	2395180				1675	4052527	4109433	4046265	1153345	1147111	1150150	1173104	1196736	1206973
1680	8670437	2185206	2386820				1680	4052895	4116063	4038530	1152302	1147855	1150267	1173938	1195575	1206621
1685	8677067	2177185	2377300				1685	4055105	4116800	4048659	1155575	1148963	1150398	1171578	1195862	1207808
1690	8682224	2174238	2368105				1690	4058236	4119931	4057499	1151259	1148963	1151285	1173847	1192445	1204782
1695	8656809	2164900	2362615				1695	4059157	4119194	4051974	1153567	1149602	1150085	1171200	1197531	1206674
1700	8658467	2157609	2353916				1700	4057315	4124903	4046818	1153319	1148259	1152654	1172086	1194453	1203674
1705	8662703	2149497	2344995				1705	4058236	4118642	4046081	1152602	1144959	1147607	1171200	1193475	1203752
1710	8665281	2143759	2334079				1710	4059157	4120667	4047186	1152850	1145025	1148272	1168552	1193827	1207860
1715	8670806	2139220	2327897				1715	4066523	4126192	4039267	1152263	1144425	1146746	1170104	1195092	1205108
1720	8661598	2132099	2319968				1720	4063208	4122141	4053816	1152367	1145129	1147607	1168722	1195301	1206347
1725	8647417	2127796	2315586				1725	4066707	4128587	4043687	1152771	1146655	1147829	1173286	1193997	1200348
1730	8657178	2119149	2307108				1730	4063208	4121957	4058052	1151963	1143173	1146029	1168422	1193332	1201939
1735	8652205	2111793	2300261				1735	4063208	4129692	4051422	1148285	1145794	1148846	1172673	1194505	1199853
1740	8649811	2104855	2293806				1740	4062656	4134848	4053632	1149980	1143199	1145324	1170782	1193814	1204339
1745	8651284	2100290	2285576				1745	4069654	4123798	4051606	1149876	1145820	1146850	1167548	1193293	1202787
1750	8642260	2094343	2276421				1750	4065971	4132454	4058604	1148089	1142168	1144907	1168630	1191819	1203609
1755	8643918	2084783	2266835				1755	4068917	4128587	4059341	1148755	1142977	1144920	1164666	1191480	1205122
1760	8650364	2080923	2261657				1760	4067812	4138531	4061367	1150685	1141934	1145990	1169674	1190710	1204183
1765	8641340	2072276	2255058				1765	4070759	4137426	4063761	1150046	1143381	1143538	1168787	1191597	1202448
1770	8630106	2070033	2248524				1770	4068181	4135216	4065234	1149654	1140121	1144020	1165983	1190841	1201405
1775	8643365	2064151	2245420				1775	4079783	4137795	4061367	1146407	1141621	1143068	1167026	1189628	1199357
1780	8640419	2057317	2239134				1780	4069102	4134296	4060814	1147724	1139234	1145351	1168017	1189510	1200283
1785	8643550	2053652	2228766				1785	4079231	4134296	4071864	1148937	1141190	1143420	1165800	1190645	1202461
1790	8646680	2048866	2222375				1790	4076652	4133191	4071680	1146694	1141347	1142651	1165839	1189250	1200583
1795	8637840	2040624	2212776				1795	4077021	4140926	4070022	1148781	1140421	1141151	1166804	1188597	1202005
1800	8636920	2035329	2207547				1800	4072048	4140373	4072048	1143407	1141438	1140434	1165070	1188663	1201535
1805	8629369	2024413	2202265				1805	4081809	4142215	4068549	1149980	1140147	1142833	1162501	1189197	1200974
1810	8637656	2023460	2194283				1810	4074442	4150134	4070207	1147998	1136417	1138112	1164874	1190423	1199840
1815	8639314	2015296	2186445				1815	4075731	4148476	4072785	1143277	1138151	1139130	1166361	1190319	1199514
1820	8631026	2013144	2179167				1820	4079231	4145345	4077021	1142534	1138699	1139208	1165709	1187658	1202604
1825	8637656	2007849	2173768				1825	4086413	4144240	4081072	1143094	1138712	1141347	1164509	1186824	1197753
1830	8629737	2001041	2166269				1830	4080704	4146819	4077021	1142168	1138686	1137578	1167091	1186980	1201039
1835	8634525	1994729	2160126				1835	4088439	4153817	4070207	1145429	1137147	1137982	1167613	1188154	1200518
1840	8625686	1992003	2153918				1840	4076284	4157132	4072048	1143655	1136769	1136899	1165592	1184907	1199005
1845	8628264	1987139	2148636				1845	4085124	4151423	4071312	1145768	1135726	1137604	1164548	1186785	1199605
1850	8624028	1980279	2137681				1850	4098199	4162473	4084387	1143942	1137552	1139690	1164196	1188180	1197609
1855	8631211	1973327	2132699				1855	4090096	4155474	4083282	1140864	1138595	1139716	1162996	1187632	1200048
1860	8627343	1972649	2127300
1865	8622923	1965007	2117818
1870	8614267	1962464	2112693
1875	8617398	1954638	2107907
1880	8617767	1948261	2100003
1885	8619424	1948496	2094956
1890	8622002	1937449	2086348
1895	8615925	1938075	2081992
1900	8612794	1931333	2079162
1905	8615557	1925829	2071233
1910	8612426	1923677	2069042
1915	8600823	1917978	2061204
1920	8602665	1915069	2058439
1925	8609295	1905888	2050079
1930	8603770	1904688	2048201
1935	8604875	1896837	2042658
1940	8608743	1895754	2037572
1945	8600271	1890825	2030607
1950	8598982	1888177	2024791
1955	8599719	1882386	2020030
1960	8603402	1876544	2015048
1965	8596404	1873388	2011788
1970	8598245	1870349	2004106
1975	8589037	1866306	2002137
1980	8587932	1858481	1993947
1985	8596772	1856642	1989356
1990	8589037	1852873	1984361
1995	8583328	1852234	1979183
2000	8596404	1846743	1970210
2005	8594930	1839453	1963494
2010	8589037	1839374	1959229
2015	8596588	1833714	1954365
2020	8583512	1828745	1949578
2025	8584985	1826971	1945496
2030	8592536	1823802	1937723
2035	8580197	1819329	1934776
2040	8582591	1812025	1927433
2045	8579092	1809639	1922073
2050	8582960	1808478	1918473
2055	8584617	1803992	1911861
2060	8580013	1799284	1909201
2065	8574120	1796049	1900984
2070	8582591	1793741	1898076
2075	8572462	1791693	1892350
2080	8582039	1787389	1888816
2085	8581486	1783672	1883338
2090	8567858	1780425	1876935
2095	8572462	1776852	1873818
2100	8573015	1773395	1868066
2105	8569700	1770044	1867649
2110	8572094	1767435	1861963
2115	8571910	1762375	1856668
2120	8574120	1761397	1851229
2125	8571173	1754302	1847930
2130	8567121	1754785	1843861
2135	8576882	1750155	1839531
2140	8564175	1746529	1838735
2145	8567490	1743086	1833975
2150	8561781	1740517	1830480
2155	8555519	1740973	1827611
2160	8563622	1735222	1827415
2165	8556624	1732209	1819681
2170	8566201	1728088	1813956
2175	8570989	1728623	1808061
2180	8562702	1724123	1808282
2185	8559387	1721619	1801240
2190	8557177	1715920	1797249
2195	8555703	1715646	1794680
2200	8559018	1711773	1790572
2205	8546495	1706699	1785446
2210	8557729	1705095	1782277
2215	8545758	1701822	1778156
2220	8552757	1701417	1773356
2225	8550915	1695992	1768100
2230	8545022	1691936	1764723
2235	8550363	1690736	1762962
2240	8549258	1689719	1755124
2245	8544285	1683667	1751694
2250	8546495	1685963	1747455
2255	8543917	1681607	1742917
2260	8549073	1681620	1740452
2265	8548153	1674368	1736096
2270	8544469	1673873	1732861
2275	8547416	1673286	1727345
2280	8538760	1669073	1726236
2285	8538208	1664365	1720928
2290	8531578	1662239	1715972
2295	8533051	1658666	1713416
2300	8538024	1659253	1710286
2305	8535629	1655875	1706647
2310	8535445	1653697	1701130
2315	8533419	1650150	1698848
2320	8538576	1649628	1696357
2325	8529736	1645702	1694949
2330	8532683	1643668	1689354
2335	8530289	1640525	1687945
2340	8535077	1638503	1684867
2345	8529552	1634930	1681841
2350	8519055	1632621	1683524
2355	8522554	1630613	1675751
2360	8519239	1628657	1675542
2365	8526421	1628304	1673325
2370	8524027	1625657	1668121
2375	8523290	1622123	1665774
2380	8523475	1619892	1660114
2385	8527526	1617636	1657244
2390	8520344	1616254	1655119
2395	8521449	1613085	1653514
2400	8523475	1611780	1644672
2405	8526237	1608429	1645063
2410	8513714	1607059	1642233
2415	8517766	1605572	1635908
2420	8514451	1602455	1633808
2425	8522554	1599991	1630509
2430	8513530	1595100	1627835
2435	8517029	1594226	1622918
2440	8507637	1594226	1622110
2445	8509110	1590887	1618054
2450	8514266	1591135	1612667
2455	8508189	1586166	1614271
2460	8502480	1588083	1612159
2465	8508189	1584836	1610854
2470	8510031	1581406	1603551
2475	8510215	1579163	1601334
2480	8502296	1579097	1598621
2485	8504322	1576854	1595126
2490	8498981	1576124	1594565
2495	8505058	1571338	1591318
2500	8499349	1567555	1590144
2505	8499533	1568925	1587418
2510	8506716	1566473	1584771
2515	8494745	1563212	1582567
2520	8500086	1560787	1579345
2525	8503401	1560682	1577963
2530	8491983	1556313	1576489
2535	8493640	1555205	1571885
2540	8491430	1556600	1570072
2545	8496771	1551631	1570020
2550	8491430	1551996	1564869
2555	8480012	1549545	1560304
2560	8486642	1548384	1561634
2565	8494745	1546832	1556613
2570	8490878	1544367	1556326
2575	8490509	1541159	1553992
2580	8484984	1540559	1549610
2585	8483327	1541093	1546780
