# Supplementary material for: Structural landscape of the degrading 26S proteasome reveals conformation-specific binding of TXNL1
Source: Nat Struct Mol Biol. 2025 Nov 6;32(12):2403–15. doi: 10.1038/s41594-025-01695-2 (PMC12700817; doi:10.1038/s41594-025-01695-2)
Supplement: Supplementary file 7 — Raw measurement data. [file 41594_2025_1695_MOESM7_ESM.xlsx]

## Sheet: Extended Figure 5B
		RPN11			RPN11 + 633 uM peptide			RPN11 + 633 uM TXNL1			no RPN11
	Time (Second)	1	2	3	1	2	3	1	2	3	1	2	3
	10	126.7	128.5	126.2	128.1	128.4	128.1	134.5	142.3	140.5	135.7	136.4	141.1
	10.5	126.1	127.2	126.4	127.5	127.2	127.8	134.7	142	139.9	135	136	141.5
	11	125.2	126.7	125.8	127.1	126.5	127.5	133.7	140.9	139.8	135.2	136.8	141.5
	11.5	124.2	127	124.5	127	126.1	126.6	133.5	140.5	138.3	134.6	136	140.5		Plotted rates
	12	124	126.4	124.1	126.6	125.1	126	133.3	139.8	138.1	135.1	135	140.6		RPN11	RPN11 + 633 uM peptide	RPN11 + 633 uM TXNL1	no RPN11
	12.5	123.4	125.9	123.5	126.1	125.3	126	133	140	137.2	135.2	136.3	140.6		1.00204	0.559176	0.53777	0.0141541
	13	122.4	124.8	123	125.4	123.8	125.4	132.6	139.4	137.3	135.7	136.1	140.5		1.01438	0.584732	0.649933	0.030285
	13.5	121.9	124.4	121.8	125.7	123.5	124.4	132.1	137.9	137.3	135.5	136.1	140.5		0.983581	0.558521	0.595107	-0.0147876
	14	121.4	123.9	122	124.9	123.9	124.5	131.6	138.1	136.2	135.6	135.2	139.5
	14.5	120.2	124.2	120.5	124.6	122.9	124.3	132.1	138.2	135.6	134.8	136.4	140.6
	15	119.9	123.6	119.7	123.7	122.8	123.7	131.3	137	135	135.7	135.2	141.3
	15.5	118.7	122.8	119.7	122.9	122.6	123.2	131.3	136.5	134.7	135.4	135.2	141
	16	118.1	122.7	118	123.2	121.5	122.8	130.7	136	135.3	134.9	135.9	140.1
	16.5	117.2	122.4	117.1	122.5	121.1	121.7	129.9	135.5	133.9	135.4	135.2	139.8
	17	117	121.6	117.2	122.3	120.9	121.9	129.6	135.9	133.5	135	135.2	140.1
	17.5	116.7	121.2	116.5	121.6	120.3	121.5	129.8	134.8	132.8	135.8	135.1	139.5
	18	115.6	120.4	115.5	121.3	119.9	121.3	128.8	134.2	132.6	134.8	135.2	140.3
	18.5	115.3	119.9	115.1	121.3	119.4	121	128.5	133.8	132	136.2	135.2	140.2
	19	114.9	119.5	114.7	120.4	119.3	119.9	127.8	133.8	132.1	134.7	135	138.8
	19.5	114.2	118.4	114.3	120.5	119.1	120.3	127.1	133	131.4	135.2	134.7	140.3
	20	113.3	117.8	114	119.6	118.8	120.5	127.7	132.7	131.3	134.7	135.1	139.8
	20.5	112.8	117.1	113.4	119.4	117.7	119.4	127.3	131.6	130.8	134.6	134.8	140.2
	21	112.6	116.7	112.7	118.7	117.8	118.6	127.4	131.6	129.8	135.5	134.4	139.3
	21.5	111.7	116.2	112.1	118.6	117	118.8	127.2	131.4	130.3	134.6	135.1	139.5
	22	112	115.1	111.2	117.8	116.4	118.6	126.6	130.9	129.9	135	135	140.3
	22.5	110.9	114.6	111.2	118.1	116.6	117.9	126.2	129.6	128.8	134.4	135.3	139.6
	23	110.8	114.5	110	116.8	115.7	117.8	125.9	129.7	128.9	134.5	134.5	139.2
	23.5	109.7	113.4	109.6	117.1	116.4	117.2	125.7	129.7	128.3	134.5	134.5	140.1
	24	109.1	113.6	109.3	116.4	116.2	117.1	125.2	129.1	127.8	134.6	134.5	139.8
	24.5	108.6	112.9	109.2	116	115.3	117.2	124.3	128.7	127.7	134.5	134.2	139.1
	25	108.2	112.9	108.8	115.3	115.2	117	125	127.8	127.3	135	134.8	139.3
	25.5	107.8	112.3	108.1	115.8	115	116.2	124.4	127.7	127	133.8	134.4	139.6
	26	107.3	111.2	107.4	115.5	114.2	116.7	124.2	128.2	126.6	134.5	134.3	139.7
	26.5	106.1	111.3	107.5	115.1	114.1	116.2	123.9	127.2	126	134	134.7	140.2
	27	106.5	110.4	106.8	115	114.5	116	123.6	127	125.6	134.2	133.7	139
	27.5	105.8	109.7	106.1	114.5	113.7	116.1	122.9	126.8	125.9	135.1	134.1	139.6
	28	105.4	109.4	105.5	114	113.7	115.6	122.4	126.6	125.5	134.2	134.2	140
	28.5	104.7	109.1	105	113.1	113.5	115.2	122.5	126	124.9	134.5	134.7	139.5
	29	104.3	108.7	104.8	112.8	113.1	114.5	122.1	125.5	125.2	133.9	134.6	139.7
	29.5	104.1	107.6	104.6	113.3	112.9	113.8	122.4	125.8	124.2	134.4	133.9	139.6
	30	103.2	107.1	103.7	112.9	112.1	113.5	122.5	125.4	124.2	134.8	134	139.8
	30.5	102.9	106.8	103.5	112.1	112.5	113.1	121.5	124.1	124.1	133.9	134.1	139.4
	31	102	106.4	102.9	112.5	112.1	113.9	121.1	124.3	123.4	134.2	134	139.5
	31.5	102.1	105.7	102.7	112	111.9	113	121.2	124.1	124.2	134.4	134.2	139.8
	32	101.1	105.6	102	111.2	111.5	113.5	120.3	124.1	122.8	134.3	134.3	138.9
	32.5	100.9	105.4	101.4	111.7	111.4	112.8	120.2	123.3	122.5	134.1	134.3	139.9
	33	100.7	104.8	101	111.9	111.6	112.4	120.1	123.2	121.9	134.4	134.1	140.3
	33.5	99.6	103.8	100.7	111	110.2	112.4	120	122.6	121.8	134.8	134	139.5
	34	99.4	103.7	100.9	110.7	111.2	112.1	119.7	123.1	122.8	134.1	133.8	140.2
	34.5	98.8	102.5	99.3	110.9	110.5	112.2	119.3	122.8	122.1	134	134	139.1
	35	98.7	102.6	98.6	110.6	110.3	112.2	119.5	121.9	121.2	134.9	135	139.7
	35.5	98.3	102.4	99	110.9	110	111.6	118.9	121.4	121.8	134.7	133.9	140.1
	36	97.7	101.4	98	110.8	110.2	111.6	119.3	121.9	121.1	133.6	134.5	139.9
	36.5	97.3	100.7	98.4	110.3	109.2	111.4	118.6	121.3	121	133.8	133.9	140.3
	37	97.2	100.8	97.5	110	109.7	111	118.4	121.2	120.2	134.7	134.2	140
	37.5	96.9	100.1	97.7	109.3	109.3	110.8	118	120.5	120.5	134.7	134.4	139.3
	38	96	100	96.2	110.3	108.5	110.2	118	120.3	120.4	134.5	134.5	139.8
	38.5	96.1	99	96.1	109.4	107.9	110.6	117.9	120.6	119.7	134.7	134.9	140.3
	39	95.5	98.5	95.8	109.4	107.9	109.8	117.4	120	119.8	134.4	133.4	139.6
	39.5	94.6	97.9	95.8	108.6	108.2	109.6	117.3	119.2	119.4	134.1	134.7	140.2
	40	94	98.4	94.2	108.7	107.9	110.1	117.3	119.5	119.1	135	133.8	140.2
	40.5	93.8	97.8	94.5	109.3	107.7	109	116.7	119.1	119.6	133.9	134.7	139.7
	41	93.9	96.9	94.2	107.9	107.4	108.9	116.5	118.4	118	134	133.4	140.6
	41.5	93.5	96.7	93.8	108.1	107.3	109	115.7	118.6	117.9	134.3	134.4	139.4
	42	92.4	96.3	93.2	108	106.6	108.9	116	118.3	118.1	134.5	133.5	140.3
	42.5	92.4	95.7	93.3	108.2	106.7	108.8	115.7	118.4	118.4	134.5	133.8	140.2
	43	91.7	95.9	92.6	108.1	106.2	108.3	115.8	118	117.9	134.4	134	140.3
	43.5	91.7	95.3	91.6	107.7	106.2	108.5	115.2	117.3	117.5	133.9	134.7	140.5
	44	91.1	94.2	91.9	107	105.7	108.2	115.6	117	117.5	133.8	134	139.5
	44.5	90.8	93.9	91.1	107.5	105.8	108.1	114.5	117.2	117.1	134.2	134.1	140.8
	45	90.3	94.4	90.3	107.3	105.8	107.2	115.1	117.4	117	135.2	134.1	140.8
	45.5	90.1	93.1	90.8	106.4	105.7	107.3	115	117.3	116.8	134.6	134.5	140.2
	46	89.2	93.7	90.1	105.9	105.1	106.5	114.3	116.8	116.2	134.3	134.1	140.3
	46.5	88.7	92.9	89.3	106.2	105.1	106.6	114.2	116.3	116.7	134	134.6	140.5
	47	89	92.2	89.1	106.1	104.8	106	114.1	116.3	116.2	133.7	133.8	140.1
	47.5	88.2	91.2	89.3	106	104.1	105.7	113.9	115.9	116	134.9	134.5	140
	48	87.7	91.6	89.1	105.7	104.1	105.7	112.9	115.5	116.2	134.4	134.6	141
	48.5	88.1	90.7	87.7	105.2	103.8	105.3	113.3	115.5	115.1	135	134.1	140.2
	49	86.7	90.8	87.8	106.1	103.7	105.1	113.8	114.7	114.5	134.4	134.6	140.4
	49.5	86.9	90.3	87.7	105.1	103.1	105.4	113.1	115.8	115.1	134.2	133.9	140.9
	50	86.3	89.6	86.8	105.4	103.1	104.8	113.4	114.9	114.3	135.2	133.9	140.6
	50.5	86.5	89.5	86.4	104.6	103.2	105.4	113.5	115.1	115.4	134.9	133.8	140.8
	51	85.8	88.7	86.8	104.6	102.3	104.6	112.6	114.4	114.5	134.2	134.2	140.7
	51.5	85.6	88.7	86.4	104.4	102.9	104.9	112.1	114.1	114.9	134.3	134.1	140.4
	52	85.1	88.4	86.1	104	102.1	104	112.6	114.3	114.1	134.6	134.7	140.8
	52.5	84.7	87.8	85.5	103.5	102.2	103.5	112.4	114.1	114.3	135	134.3	140.4
	53	84.6	88	85.4	103.1	101.8	103.4	112.2	114.4	114.1	134.7	134.2	140.2
	53.5	83.8	86.9	84.9	103.9	101.6	102.9	112.1	114.1	113.5	134.9	133.9	140.8
	54	83.7	86.3	84.3	103.4	101.8	103.8	111.8	113.9	113.5	134.9	134.6	140.6
	54.5	83.5	86.6	84.4	102.8	101.3	103.2	111.3	113.6	113.6	134.5	134.4	140.5
	55	83	86.1	84.2	102.6	101.3	103.2	111	113	113.3	134.7	134.8	141.3
	55.5	83	85.4	83.7	102.5	100.6	103.5	111.1	113.5	113.3	134.7	134.1	141
	56	82.2	85	83.7	102.2	99.9	102.4	111.2	112.2	113.1	134.6	134.5	140.9
	56.5	82	85.1	82.8	102.4	100.4	102.6	110.9	112.8	113.4	134.6	133.8	141
	57	81.7	84	82.3	102.2	100	101.5	110.9	112.6	113.1	134.5	133.8	140.8
	57.5	81.3	84.3	81.6	102.1	99.8	102.3	110.6	112.2	113	134.1	134.7	140.8
	58	81.1	84.3	82.3	101.8	99	102.3	110.8	111.7	113.2	134.2	134.7	140.9
	58.5	80.4	83.7	82.1	101.8	99.7	101.2	110.4	111.9	112.6	134.6	135	140.6
	59	80.2	83.8	81.6	101.4	99.2	101.2	110.1	111.7	112.1	135	134.9	140.8
	59.5	79.7	82.9	80.2	101.4	99.3	101	110.1	111.7	112.3	134.7	134.5	141.2
	60	79.7	82.4	80.2	101.5	99.2	101.6	109.9	112	112.1	135.3	134.7	141.4
