# Supplementary material for: Structural landscape of the degrading 26S proteasome reveals conformation-specific binding of TXNL1
Source: Nat Struct Mol Biol. 2025 Nov 6;32(12):2403–15. doi: 10.1038/s41594-025-01695-2 (PMC12700817; doi:10.1038/s41594-025-01695-2)
Supplement: Supplementary file 8 — Raw measurement data. [file 41594_2025_1695_MOESM8_ESM.xlsx]

## Sheet: Extended Figure 7C
No. of particles for resting state proteasome bound to TXNL1 in different conformations.
	RS.1	RS.2
Forward	62431	51721
Mixed	10350	11933
Backward	53010	39874
