# Supplementary material for: Structural landscape of the degrading 26S proteasome reveals conformation-specific binding of TXNL1
Source: Nat Struct Mol Biol. 2025 Nov 6;32(12):2403–15. doi: 10.1038/s41594-025-01695-2 (PMC12700817; doi:10.1038/s41594-025-01695-2)
Supplement: Supplementary file 9 — Raw measurement data. [file 41594_2025_1695_MOESM9_ESM.xlsx]

## Sheet: Extended Figure 8A Left
hs26S proteasome 500 nM
Time (Seconds)	PITH (50 nM)	PITH (50 nM) +hs26S (500 nM) + FAT10/Nub1 (10/12 uM)	TRX (50 nM)	TRX (50 nM) +hs26S (500 nM) + FAT10/Nub1 (10/12 uM)
0	152.2	233.5	124.7	141.9
15	152.2	230.8	125.8	141.9
30	153	230.7	125.9	141
45	152.7	232.9	125.4	141.2
60	152.4	232.6	124.6	142.8
75	153.6	234.1	125	142.4
90	153.9	233.4	125.1	142.3
105	153.4	232.5	125	142.3
120	152.9	232.4	126.2	141.7
135	153.4	231.8	125.8	142
150	153.8	232.6	125.4	142.2
165	155.2	232.2	125.3	142.8
180	154.6	231.1	125.4	142.7
195	155.1	229.9	125.6	141.5
210	154.9	229.7	125.9	141.7
225	154.4	227.2	125.2	142.6
240	154.1	227.2	125.6	143.2
255	154.8	227.7	125.4	142.6
270	154.8	225.7	124.8	141.8
285	153.8	225.3	125	142.5
300	153	223.2	124.9	141.8
315	154.4	218.5	124.6	142.1
330	153.7	213.5	124.5	143.1
345	153.6	207.1	125.2	141.6
360	153.4	200	125.7	142.5
375	153.7	194.9	124.6	141.9
390	153.8	189.8	125.7	142.4
405	153.7	187.3	124.1	141.4
420	153.7	184.3	123.9	140.3
435	154.1	181.8	124.6	142.1
450	153.6	181.2	125.3	142.3
465	153.5	180.4	124.3	142.3
480	153.3	179.9	123.9	140.9
495	152.7	179.4	123.5	141.9
510	152.8	178.1	123.7	141.9
525	152.1	177.3	124.3	140.7
540	154	176.4	125.1	142
555	152.3	177	124	141
570	153.4	174.9	123.9	141.1
585	152.1	175.8	123.8	141.2
600	152.3	176.3	124	140.8
615	153	175.5	125.2	141.6
630	152	174.3	123.9	142
645	152.5	174.6	124	141.5
660	151.4	174.8	125.1	141.7
675	152.1	174.5	124.9	141.3
690	153.3	172.6	124.2	140.8
705	152.8	173.6	123.1	141.3
720	152.5	173.2	124.6	141.2
735	153.3	172.2	123.7	140.8
750	152.5	173.4	124.1	141.1
765	153	172.5	125.2	140.4
780	152.7	172.8	123.3	141.1
795	152.6	173.5	123.9	140.2
810	151.7	173.2	124	140.3
825	153.1	172.4	124.1	140.6
840	152.5	172.5	123.5	140.7
855	152.8	172.2	122.7	141.2
870	152.4	171.8	124.5	141.1
885	151.8	172.2	124	140.2
900	152	171.6	123.7	140.9
915	152.5	172.4	123.5	140.7
930	153.6	172.3	123.5	140.2
945	152.2	171.7	123.8	140.5
960	152.6	171.4	123.3	141.1
975	151.7	171.5	123.6	140.7
990	153	171.4	123.2	140.5
1005	152.3	170.9	123.6	140.8
1020	152.7	169.8	124.2	140
1035	152.6	170.8	125.4	139.9
1050	152.5	171.6	123.7	139.5
1065	151.7	171.5	123.7	139.3
1080	152.1	169.9	123.7	139.4
1095	151.7	171.2	123.9	140
1110	152	170.1	123.8	139.1
1125	152.4	170.8	124.4	140.7
1140	151.2	171.4	124.6	139.5
1155	153.5	170.4	124.1	139.9
1170	152.2	170.9	123.4	139.1
1185	152.6	171.2	123.7	139.1
1200	152.4	169.9	123.9	138.9
1215	151.8	169.9	123.2	140.4
1230	152.3	169.9	123.9	138.6
1245	153.2	170.3	124.3	140.8
1260	151.6	170.2	123.1	138.6
1275	152.6	170.6	122.8	139.4
1290	151.7	170.3	123.2	139.8
1305	152.5	169.6	124.2	138.8
1320	152.1	170.5	122.9	138.5

## Sheet: Extended Figure 8BA Right
	Time [s]	Trp32 + FAT10+Nub1	Trp32 + h26S	Trp32 + FAT10+Nub1 + h26S	Trp32 + FAT10+Nub1 + h26S + MG-132	Trp32 + h26S + MG-132
	0	152.7	170.9	235.7	239.4	168.7
	11	152.6	170	234.9	241.1	168.7
	22	151.8	171.2	234.8	239.6	169.9
	33	152.7	170	233.9	240.4	169.2
	44	151.7	168.9	232.7	239.8	169.1
	55	151	168.3	232.6	238.6	168.5
	66	151.2	167.4	230.8	238.9	168.2
	77	150.9	168	230.3	237.2	168.1
	88	151	167.5	229	238.3	167.7
	99	151.4	167.3	226.2	236.5	168.3
	110	152.4	168.8	225.9	237.3	168.5
	121	150.4	167.4	224.7	234.9	167.8
	132	150.7	167.2	222.1	234.7	167.2
	143	151	167.2	221.7	234.1	166.4
	154	150.6	166.3	219.3	233.8	166.6
	165	151	166.3	217.5	232.4	167.7
	176	151.5	167.4	215.7	231.9	167.1
	187	151.7	166.3	211.9	231.7	167.6
	198	151	166.7	208.6	230.9	167
	209	149.8	166.7	206.9	229.6	167.3
	220	151.7	166.3	203.5	227.1	166.4
	231	150.4	167.6	201.3	229.5	166.4
	242	151.2	167.2	198.8	228	166
	253	151.4	167.3	197.3	228	166.8
	264	150.3	167	195.6	227.1	165.6
	275	150.5	166.7	195	226.8	166.4
	286	150.6	166.6	193.1	227.1	166.4
	297	151.8	165.9	192.3	225.5	165.9
	308	149.9	166.7	192	225.8	165
	319	149.9	166.4	192.2	225.4	165.4
	330	150.1	165.9	191.5	225.1	164.9
	341	149.6	165.4	190.2	225.1	165.9
	352	150.4	165.9	190.9	224.6	166.1
	363	150.4	165.5	190.1	225.1	166.3
	374	149.9	166.1	189.7	225	165.2
	385	150	165.7	190.2	225.5	165.3
	396	150.1	164.9	189	224.4	165.3
	407	149.7	165.4	188.1	223.9	165.8
	418	149.4	164.7	189.1	223.1	165.3
	429	149.9	165	187.9	224.3	165.9
	440	150.4	165.2	188.4	224	164.9
	451	149	165.3	186.4	223.2	165.2
	462	150.6	164.5	187.8	224.6	164.9
	473	149.6	164.6	186.9	224.5	165.8
	484	149.4	164.3	186.8	222.7	165.9
	495	149.5	164	187.1	223.2	164.3
	506	149.7	164.5	186.4	223.9	165.8
	517	149.5	164.8	187.6	223.9	165.4
	528	149.4	164.4	186.6	223.6	164.9
	539	150	163.9	185.3	224.6	164.3
	550	149.4	164.1	185	224	165
	561	148.9	164.1	186.1	224.6	164.5
	572	150	163.7	186.2	225	164
	583	150.5	164.5	185.6	224.6	164.5
	594	149.9	163.8	185.1	223.3	164.7
	605	149.1	164	185.1	224.7	165.4
	616	150.2	164.3	185.3	224.2	164.4
	627	148.5	164.9	185.5	224.4	165.6
	638	149.1	163	185.6	223.5	164.6
	649	150.8	163.7	185.2	223.5	164.8
	660	148.8	163.8	184.5	225.5	165.4
	671	149.6	163.8	184.7	224.4	165.6
	682	149.4	163.6	183.8	224.5	164.6
	693	149.9	164.4	184.8	223.7	164.8
	704	149	163.9	184.1	224.4	165.6
	715	150.5	162.7	184.3	223.9	165.2
	726	148.5	164.3	184.7	223.3	164.7
	737	149.1	163.4	185	224.3	165.1
	748	148.9	163.4	184.3	223.4	164.9
	759	149.4	163.2	184.1	223.1	164.8
	770	149	163.2	184.2	223.4	165.4
	781	148.7	164.1	183.8	222.3	165
	792	149.4	163.5	183.4	222.7	165.2
	803	149	163.9	185	221.9	164.5
	814	148.8	164.1	183.8	223.1	165.6
	825	149.5	163.3	185	221.9	164.7
	836	149.4	163.2	184.8	223.6	165.3
	847	148.7	163.5	182.9	222.3	164.8
	858	148.9	162.8	184.5	222.3	165.3
	869	147.9	162.7	184.6	223	164.1
	880	149.1	163.3	183.7	222.4	163.8
	891	148.8	163.1	183.4	222.4	165.2
	902	148.7	163.3	183.8	222	164
	913	149.8	163.3	183.5	222.1	164.6
	924	149.9	162.3	184	222.8	165.1
	935	148.5	163.3	183.8	221.9	163.9
	946	150.3	163.2	183.3	221.8	164.7
	957	148.8	163.1	184.2	221.7	165.3
	968	149.1	163.9	184	221.5	163.7
	979	148.2	163.9	182.5	221.7	163.7
	990	149.4	163.1	184.7	221.4	163.9
	1001	149	162.5	183.4	221.2	164.5
	1012	149	163.1	182.8	221.8	163.7
	1023	150.7	162.7	183.9	222.5	163.7
	1034	149.4	162.6	184.1	221.9	163.7
	1045	148.8	163.5	183.3	222.4	163.1
	1056	148.8	162.3	183.7	222.2	164
	1067	148	163.8	183.9	221.9	162.6
	1078	148	164	184.7	221.6	163.3
	1089	149.6	163	183	221.8	164
	1100	149.1	163	183	221.7	163.6
	1111	148.5	163.2	182.9	222	163.9
	1122	149.5	162.5	183.4	223.2	162.7
	1133	148.6	163.1	183.4	221.8	163.8
	1144	149.4	163.5	183.4	222.3	163.2
	1155	148.8	162.7	183.5	222.9	164.5
	1166	149.2	162.4	184.3	222.4	164.1
	1177	148.9	162.5	184	220.8	163.6
	1188	149.2	162.5	183.2	221.7	163.4
	1199	148.8	163.2	183.6	222.1	164.2
	1210	149.7	162.1	182	222.3	164.2

## Sheet: Extended Figure 8B Left
			hs26S (nM)
time (secoonds)	15.625	31.25	62.5	125	250	500	1000
0	147.4	168.3	180.7	216.9	236.5	269.6	291.1		FAM TXNL1	50 nM
22	147.4	168.8	185.6	221.9	241	270.3	289.7		FAT10	5 uM
44	147.2	168.9	186.9	223.6	243.6	271.3	288.3		NUB1	6 uM
66	147	171.9	188.5	226.2	243.5	271.2	286.1		MG132	20 uM
88	146.9	171.7	190.7	229.2	247.1	270.6	284.1
110	147	173.3	192.6	230.8	247	271	282.8
132	147.8	174.1	192.9	231.3	247.8	271.5	279.7
154	146.6	173.4	194.1	233.3	248.5	272.2	278.3
176	146.5	175.4	195.3	234.5	249.1	271.4	276.4
198	146.3	175.1	196.2	234.4	249.4	271.2	274.6
220	144.7	176.5	195.6	237.3	248.4	271.4	273.1
242	145.3	176.3	196.4	236.4	249.2	270.6	270.8
264	144.7	176.4	197.8	237.4	249.5	270.1	268.7
286	145.6	175.9	198.1	238.7	248.5	269.9	267.9
308	144.9	175.7	197.7	237.6	248.9	267.9	266
330	144.5	175.2	197	237.9	248.8	267.4	265.2
352	145.5	177.3	197.6	238.4	248.5	266.9	263.4
374	145	177.8	197.9	238.4	247.6	265.8	261.8
396	143.8	176.5	199	237.3	248.3	265.2	262.8
418	144.3	177.5	197.6	238.5	247.7	264.7	261.8
440	144.2	177.7	197.7	238.7	248.6	265.5	259.5
462	143.3	177.5	199.5	237.8	247.6	264.7	260.1
484	145.1	177.4	199.7	238.1	248	263.3	257.4
506	143.6	178.6	199.9	237.5	247.7	260.6	258.4
528	143.6	178.5	199.8	238.4	246.8	260.9	257.6
550	143.3	176.7	201.6	238.2	247.1	259.7	257.8
572	142.6	177	200.8	237.7	246.9	257.3	256.3
594	142.4	177.4	200.8	238.7	245.5	255.2	256.7
616	143.6	177.2	201.2	238.6	246	256.5	255.4
638	142.4	176.5	202	237.9	246.3	254.5	254.3
660	143	177.4	203.4	238.8	245.7	253.7	254.2
682	141.8	176.4	202.2	237.8	246.3	252.1	253.6
704	142.1	177.1	202.4	239	245.6	251.7	253.7
726	142	178.2	203.1	238.1	245.2	250.3	252
748	142.9	175.7	202.1	236.9	245	249.2	252.1
770	141.8	176.6	201.3	237.3	244.3	248.6	251.2
792	141.6	176.4	202.1	237.5	244.7	247.7	252.1
814	142	176.3	202.8	236	245.1	246.8	250.8
836	140.3	175.8	201	237	244.1	246.9	250.5
858	141.3	177.3	201.6	237.3	244.1	244.9	249.1
880	142.2	175.8	201.1	237.5	243.9	244.2	249.9
902	140.5	175.8	200.8	236.9	243.4	243.8	250.7
924	141.4	176.6	201.2	236.1	242.3	242.2	249.8
946	141	176.2	201.1	236.2	242.3	241.4	249.2
968	142.6	177	200.2	235.8	242.5	240.5	248.5
990	141.5	175.5	200.5	235.5	242.3	239.4	248.9
1012	139.8	176	200.6	235.7	243.2	239.7	248.8
1034	140.4	176.8	201.5	236.2	242.2	238.9	246.9
1056	140.5	175.4	199.9	236.6	241.9	238.2	247.8
1079	139.9	176.2	201.1	234.6	241	238.3	247.9
1101	139.5	175.4	200.8	239.2	242.2	237.2	248.1
1123	139.9	174.9	200.6	235.5	241.7	236.5	246.7
1145	139.7	176	198.8	235.8	241.2	235.1	247
1167	139.4	174.4	200.1	236.3	241	235.8	246.8
1189	141.4	175	200.3	235.1	241.9	233.9	245.9
1211	139.3	176.2	199.4	234.8	240.8	234.2	245.3
1233	140.3	174.6	199.3	235.3	239.8	232.9	246.6
1255	140.4	174.8	198.8	234.9	239.6	232.9	246.8
1277	139.7	174.6	198.6	234.8	240.6	232.7	245.4
1299	139.4	175.1	198.4	235.6	239.8	231.6	244.6
1321	140	174.3	199.4	234.8	239.5	232.2	245.7
1343	140.3	173.8	199	234.2	239.8	229.6	244.7
1365	140	175.1	198.3	233.7	239.7	229.7	246
1387	140.4	173.9	198.8	233.5	238	230.1	244.5
1409	139	174.4	198.8	234.1	238	230.6	245.1
1431	139	174.1	198	233.3	238.5	229	244.6
1453	139.6	174.3	197.6	234.1	238.3	228.4	243.6
1475	140	174.3	197.9	233.6	238.3	227.8	244.4
1497	140	173.2	197.2	232.5	237.7	227.1	243.5
1519	139.8	173.9	198	233.1	238.3	228	243.8
1541	139.1	174.4	198.2	233.5	238.2	228.2	243.4
1563	138.6	173.2	197.6	233.5	237.5	227.2	242.4
1585	139.7	174.2	196.9	231.1	237.4	226.6	242.6
1607	139	174.3	198.8	232.5	236.9	226.5	243.5
1629	138.3	172.6	197.5	232.3	236.2	224.5	243.4
1651	138.7	173.7	197.8	231.7	236.3	225.1	242.4
1673	139.5	172.8	198.1	231.4	236.5	225.4	243.5
1695	139.1	174.1	197.2	231.7	235.7	224.8	241.4
1717	139.1	172.8	197.3	231.3	235.7	223.9	243.2
1739	138.5	172.1	196.6	231.7	236.2	224	241.9
1761	138.9	172.7	195.9	231.7	235	223.4	242.2
1783	138.4	172.3	197.1	230.6	234.5	223.7	241.7
1805	140.5	172.7	195.6	231.2	233.9	222.5	241.1
1827	140.2	172.8	195.3	231.7	233.8	223	240.8
1849	139	172.2	196	229.9	234.4	221.8	241.8
1871	138.1	172.7	196.1	229.1	235.3	222.8	240.7
1893	137.1	171.5	198.1	230.4	233.8	221.1	241.1
1915	138	172.4	196.3	229.6	233.7	222.1	240.8
1937	137.9	172.2	195.4	229	233.9	222.3	240.7
1959	138.5	171.1	195.3	229.1	233.6	220.5	240.3
1981	138.4	172.7	195.4	228.3	232.7	220.6	240.3
2003	137.4	171.5	195.6	227.7	231.6	220.7	239.5
2025	137.5	170.7	195.4	227.7	233.5	218.9	239.7
2047	137.8	170.6	195.3	226.9	233.8	218	240.3
2069	138.4	171.2	195.1	228.1	232.8	218.9	241.2
2091	137.9	170.9	195.9	228.6	232.6	218	240.3
2113	137.8	170.9	194.2	228.1	231.8	219.5	239.5
2135	138.2	170.5	195.6	228.4	233.1	218.1	239.5
2157	138.8	171.8	194.5	227.7	231.7	218	240.4
2179	137.2	170.6	195	226.5	230.8	217.1	239.6
2201	136.6	171.5	195.4	226.4	230.7	217.8	239.5
2223	137.9	169.3	194.3	226.9	231	216.9	239.5
2245	136.8	170.4	194.9	226.2	230.6	216.3	239.2
2267	137	170.6	193.9	226.7	230	215.6	240.1

## Sheet: Extended Figure 8B Right
Proteasome [nM]	900 second (mP)
15.625	143.6
31.25	177.2
62.5	201.2
125	238.6
250	246
500	256.5
1000	255.4
