# Supplementary material for: Structural landscape of the degrading 26S proteasome reveals conformation-specific binding of TXNL1
Source: Nat Struct Mol Biol. 2025 Nov 6;32(12):2403–15. doi: 10.1038/s41594-025-01695-2 (PMC12700817; doi:10.1038/s41594-025-01695-2)
Supplement: Supplementary file 10 — Raw measurement data. [file 41594_2025_1695_MOESM10_ESM.xlsx]

## Sheet: Extended Figure 9B
TXNL1 presence of absence based on density from 30 second Cryo-EM dataset.
	Absent	Present
PS Rpt2	24.5	6.6
PS Rpt1	8.7	17.9
PS Rpt5	22.7	42.4
PS Rpt4	5.7	10.7
PS Rpt3	5.3	10.3
PS Rpt6	5.3	5.3
