# Supplementary material for: Structural landscape of the degrading 26S proteasome reveals conformation-specific binding of TXNL1
Source: Nat Struct Mol Biol. 2025 Nov 6;32(12):2403–15. doi: 10.1038/s41594-025-01695-2 (PMC12700817; doi:10.1038/s41594-025-01695-2)
Supplement: Supplementary file 11 — Raw measurement data. [file 41594_2025_1695_MOESM11_ESM.xlsx]

## Sheet: Extended Figure 10D
PS State	No. Of Particles from both datasets
	2 min	30 second
Rpt6	24203	10700
Rpt2	73136	31700
Rpt1	19309	26700
Rpt5	112186	66800
Rpt4	29525	16400
Rpt3	32162	15600

## Sheet: Extended Figure 10E
Pore loop distance
	Rpt6	Rpt2	Rpt1	Rpt5	Rpt4	Rpt3
PS Rpt6	4	13	10.8	5.5	4.8	3.6
PS Rpt2	4.7	5.2	20.5	7.9	6	5
PS Rpt1	5	5	5	15	5	5
PS Rpt5	5	4.7	5.4	5.2	15	4.6
PS Rpt4	4.9	4.9	4.3	4.7	4.8	8.3
PS Rpt3	6.2	5	3.9	5.2	4.9	5.7
